# Supplementary material for: Altered Co-Expression Patterns of Mitochondrial NADH-Dehydrogenase Genes in the Prefrontal Cortex of Rodent ADHD Models
Source: Int J Mol Sci. 2025 Nov 16;26(22):11079. doi: 10.3390/ijms262211079 (PMC12652654; doi:10.3390/ijms262211079)
Supplement: Supplementary file 1 [file ijms-26-11079-s001.zip]

Archive with 4 entries (3 files):
- SUPP/
- SUPP/SUPP2.xlsx
- SUPP/SUPP_1.xlsx
- SUPP/Supp_3.pdf
