# Supplementary material for: Altered Co-Expression Patterns of Mitochondrial NADH-Dehydrogenase Genes in the Prefrontal Cortex of Rodent ADHD Models
Source: Int J Mol Sci. 2025 Nov 16;26(22):11079. doi: 10.3390/ijms262211079 (PMC12652654; doi:10.3390/ijms262211079)
Supplement: Supplementary file 1 [file ijms-26-11079-s001.zip › SUPP/SUPP2.xlsx]

## Sheet: Лист1
Number of significantly NDs-co-expressed genes in the studied datasets
Gene	WT_GSE117357	WT_GSE173926	ADHD model_GSE117357	ADHD model_GSE173926
ND1	498	250	66	240
ND2	89	209	28	258
ND3	59	215	117	315
ND4	251	196	25	246
ND4L	236	303	144	264
ND5	765	266	120	245
ND6	1267	599	2344	343
