# Supplementary material for: Altered Co-Expression Patterns of Mitochondrial NADH-Dehydrogenase Genes in the Prefrontal Cortex of Rodent ADHD Models
Source: Int J Mol Sci. 2025 Nov 16;26(22):11079. doi: 10.3390/ijms262211079 (PMC12652654; doi:10.3390/ijms262211079)
Supplement: Supplementary file 1 [file ijms-26-11079-s001.zip › SUPP/SUPP_1.xlsx]

## Sheet: ND_1 in WT
WT_GSE117357					WT_GSE173926
Symbol	Ensembl Gene ID	Entrez	Type	Description	Symbol	Ensembl Gene ID	Entrez	Type	Description
Ighg2b	ENSMUSG00000076613	NA	IG_C	immunoglobulin heavy constant gamma 2B	Ighd	ENSMUSG00000104213	NA	IG_C	immunoglobulin heavy constant delta
4930486I03Rik	ENSMUSG00000089914	75028	lncRNA	RIKEN cDNA 4930486I03 gene	Il1bos	ENSMUSG00000074805	329514	lncRNA	interleukin 1 beta, opposite strand
Platr14	ENSMUSG00000086454	74959	lncRNA	pluripotency associated transcript 14	Gm14169	ENSMUSG00000086118	100504350	lncRNA	predicted gene 14169
Gm11476	ENSMUSG00000085596	NA	lncRNA	predicted gene 11476	2010001A14Rik	ENSMUSG00000087165	76516	lncRNA	RIKEN cDNA 2010001A14 gene
3930402G23Rik	ENSMUSG00000038917	665306	lncRNA	RIKEN cDNA 3930402G23 gene	A830019P07Rik	ENSMUSG00000094707	329056	lncRNA	RIKEN cDNA A830019P07 gene
1700051A21Rik	ENSMUSG00000086951	73366	lncRNA	RIKEN cDNA 1700051A21 gene	Adhfe1	ENSMUSG00000025911	76187	coding	alcohol dehydrogenase, iron containing, 1
4921518K17Rik	ENSMUSG00000085851	78758	lncRNA	RIKEN cDNA 4921518K17 gene	Tmem131	ENSMUSG00000026116	56030	coding	transmembrane protein 131
Gm5083	ENSMUSG00000089815	328235	lncRNA	predicted gene 5083	Spag16	ENSMUSG00000053153	66722	coding	sperm associated antigen 16
4933413L06Rik	ENSMUSG00000079048	71100	lncRNA	RIKEN cDNA 4933413L06 gene	Tmem169	ENSMUSG00000026188	271711	coding	transmembrane protein 169
G530011O06Rik	ENSMUSG00000072844	654820	lncRNA	RIKEN cDNA G530011O06 gene	Ikbke	ENSMUSG00000042349	56489	coding	inhibitor of kappaB kinase epsilon
Cxcl11	ENSMUSG00000060183	NA	pseudo	chemokine (C-X-C motif) ligand 11	Mr1	ENSMUSG00000026471	15064	coding	major histocompatibility complex, class I-related
Gm5421	ENSMUSG00000097245	NA	pseudo	predicted gene 5421	Fmn2	ENSMUSG00000028354	54418	coding	formin 2
Rgs5	ENSMUSG00000026678	19737	coding	regulator of G-protein signaling 5	Efcab2	ENSMUSG00000026495	68226	coding	EF-hand calcium binding domain 2
Phyh	ENSMUSG00000026664	16922	coding	phytanoyl-CoA hydroxylase	Acbd3	ENSMUSG00000026499	170760	coding	acyl-Coenzyme A binding domain containing 3
Mybpc3	ENSMUSG00000002100	17868	coding	myosin binding protein C, cardiac	Hmcn2	ENSMUSG00000055632	665700	coding	hemicentin 2
Syt13	ENSMUSG00000027220	80976	coding	synaptotagmin XIII	Ccm2l	ENSMUSG00000027474	228788	coding	cerebral cavernous malformation 2-like
Shc4	ENSMUSG00000035109	271849	coding	SHC (Src homology 2 domain containing) family, member 4	Cyp7b1	ENSMUSG00000039519	13123	coding	cytochrome P450, family 7, subfamily b, polypeptide 1
P2ry12	ENSMUSG00000036353	70839	coding	purinergic receptor P2Y, G-protein coupled 12	Kpna4	ENSMUSG00000027782	16649	coding	karyopherin (importin) alpha 4
Hjv	ENSMUSG00000038403	69585	coding	hemojuvelin BMP co-receptor	Fcrls	ENSMUSG00000015852	80891	coding	Fc receptor-like S, scavenger receptor
Ifi44	ENSMUSG00000028037	99899	coding	interferon-induced protein 44	Ctss	ENSMUSG00000038642	13040	coding	cathepsin S
Cdkn2c	ENSMUSG00000028551	12580	coding	cyclin dependent kinase inhibitor 2C	Rab2a	ENSMUSG00000047187	59021	coding	RAB2A, member RAS oncogene family
Slc2a1	ENSMUSG00000028645	20525	coding	solute carrier family 2 (facilitated glucose transporter), member 1	Esrp1	ENSMUSG00000040728	207920	coding	epithelial splicing regulatory protein 1
Mfsd2a	ENSMUSG00000028655	76574	coding	major facilitator superfamily domain containing 2A	Rnf20	ENSMUSG00000028309	109331	coding	ring finger protein 20
Cd164l2	ENSMUSG00000028865	69655	coding	CD164 sialomucin-like 2	Tmem35b	ENSMUSG00000070737	100039968	coding	transmembrane protein 35B
Cenps	ENSMUSG00000073705	69928	coding	centromere protein S	Man1c1	ENSMUSG00000037306	230815	coding	mannosidase, alpha, class 1C, member 1
Dspp	ENSMUSG00000053268	666279	coding	dentin sialophosphoprotein	Smim1	ENSMUSG00000078350	68859	coding	small integral membrane protein 1
Tmem119	ENSMUSG00000054675	231633	coding	transmembrane protein 119	Agap3	ENSMUSG00000023353	213990	coding	ArfGAP with GTPase domain, ankyrin repeat and PH domain 3
Tbx3	ENSMUSG00000018604	21386	coding	T-box 3	Slc2a9	ENSMUSG00000005107	117591	coding	solute carrier family 2 (facilitated glucose transporter), member 9
Eif4h	ENSMUSG00000040731	22384	coding	eukaryotic translation initiation factor 4H	Cd38	ENSMUSG00000029084	12494	coding	CD38 antigen
Flt1	ENSMUSG00000029648	14254	coding	FMS-like tyrosine kinase 1	Ppat	ENSMUSG00000029246	231327	coding	phosphoribosyl pyrophosphate amidotransferase
D630045J12Rik	ENSMUSG00000063455	330286	coding	RIKEN cDNA D630045J12 gene	Slc4a4	ENSMUSG00000060961	54403	coding	solute carrier family 4 (anion exchanger), member 4
Stk31	ENSMUSG00000023403	77485	coding	serine threonine kinase 31	Card11	ENSMUSG00000036526	108723	coding	caspase recruitment domain family, member 11
Pyurf	ENSMUSG00000043162	66459	coding	Pigy upstream reading frame	Pdap1	ENSMUSG00000029623	231887	coding	PDGFA associated protein 1
Eogt	ENSMUSG00000035245	101351	coding	EGF domain-specific O-linked N-acetylglucosamine (GlcNAc) transferase	Pax4	ENSMUSG00000029706	18506	coding	paired box 4
Atp6v1e1	ENSMUSG00000019210	11973	coding	ATPase, H+ transporting, lysosomal V1 subunit E1	Rarres2	ENSMUSG00000009281	71660	coding	retinoic acid receptor responder (tazarotene induced) 2
Usp18	ENSMUSG00000030107	24110	coding	ubiquitin specific peptidase 18	Gkn3	ENSMUSG00000030048	68888	coding	gastrokine 3
Apold1	ENSMUSG00000090698	381823	coding	apolipoprotein L domain containing 1	Cd9	ENSMUSG00000030342	12527	coding	CD9 antigen
Prrt2	ENSMUSG00000045114	69017	coding	proline-rich transmembrane protein 2	Dedd2	ENSMUSG00000054499	67379	coding	death effector domain-containing DNA binding protein 2
Hras	ENSMUSG00000025499	15461	coding	Harvey rat sarcoma virus oncogene	Saa1	ENSMUSG00000074115	20208	coding	serum amyloid A 1
Pde4c	ENSMUSG00000031842	110385	coding	phosphodiesterase 4C, cAMP specific	Acan	ENSMUSG00000030607	11595	coding	aggrecan
Klf2	ENSMUSG00000055148	16598	coding	Kruppel-like factor 2 (lung)	Tlnrd1	ENSMUSG00000070462	80889	coding	talin rod domain containing 1
Tmem38a	ENSMUSG00000031791	74166	coding	transmembrane protein 38A	Lhpp	ENSMUSG00000030946	76429	coding	phospholysine phosphohistidine inorganic pyrophosphate phosphatase
Prkaca	ENSMUSG00000005469	18747	coding	protein kinase, cAMP dependent, catalytic, alpha	Cfap97d2	ENSMUSG00000090336	403185	coding	CFAP97 domain containing 2
Herpud1	ENSMUSG00000031770	64209	coding	homocysteine-inducible, endoplasmic reticulum stress-inducible, ubiquitin-like domain member 1	Agpat5	ENSMUSG00000031467	52123	coding	1-acylglycerol-3-phosphate O-acyltransferase 5 (lysophosphatidic acid acyltransferase, epsilon)
Carmil2	ENSMUSG00000050357	234695	coding	capping protein regulator and myosin 1 linker 2	Isx	ENSMUSG00000031621	71597	coding	intestine specific homeobox
Aars	ENSMUSG00000031960	234734	coding	alanyl-tRNA synthetase	Capns2	ENSMUSG00000078144	69543	coding	calpain, small subunit 2
Slc38a8	ENSMUSG00000034224	234788	coding	solute carrier family 38, member 8	Adamts18	ENSMUSG00000053399	208936	coding	a disintegrin-like and metallopeptidase (reprolysin type) with thrombospondin type 1 motif, 18
Slc7a5	ENSMUSG00000040010	20539	coding	solute carrier family 7 (cationic amino acid transporter, y+ system), member 5	Fdxacb1	ENSMUSG00000037845	382137	coding	ferredoxin-fold anticodon binding domain containing 1
Egln1	ENSMUSG00000031987	112405	coding	egl-9 family hypoxia-inducible factor 1	Etfa	ENSMUSG00000032314	110842	coding	electron transferring flavoprotein, alpha polypeptide
Nrgn	ENSMUSG00000053310	64011	coding	neurogranin	Pstpip1	ENSMUSG00000032322	19200	coding	proline-serine-threonine phosphatase-interacting protein 1
Nectin1	ENSMUSG00000032012	58235	coding	nectin cell adhesion molecule 1	Tspan3	ENSMUSG00000032324	56434	coding	tetraspanin 3
Sema7a	ENSMUSG00000038264	20361	coding	sema domain, immunoglobulin domain (Ig), and GPI membrane anchor, (semaphorin) 7A	Plekho2	ENSMUSG00000050721	102595	coding	pleckstrin homology domain containing, family O member 2
Dapk2	ENSMUSG00000032380	13143	coding	death-associated protein kinase 2	Lactb	ENSMUSG00000032370	80907	coding	lactamase, beta
Rbm15b	ENSMUSG00000074102	109095	coding	RNA binding motif protein 15B	Dipk2a	ENSMUSG00000045414	68861	coding	divergent protein kinase domain 2A
Ltf	ENSMUSG00000032496	17002	coding	lactotransferrin	Ccr1	ENSMUSG00000025804	12768	coding	chemokine (C-C motif) receptor 1
Zfp651	ENSMUSG00000013419	270210	coding	zinc finger protein 651	Ccr2	ENSMUSG00000049103	12772	coding	chemokine (C-C motif) receptor 2
Cdc34	ENSMUSG00000020307	216150	coding	cell division cycle 34	Col10a1	ENSMUSG00000039462	12813	coding	collagen, type X, alpha 1
Abhd17a	ENSMUSG00000003346	216169	coding	abhydrolase domain containing 17A	Man1a	ENSMUSG00000003746	17155	coding	mannosidase 1, alpha
Xbp1	ENSMUSG00000020484	22433	coding	X-box binding protein 1	Chst3	ENSMUSG00000057337	53374	coding	carbohydrate sulfotransferase 3
Cntrob	ENSMUSG00000032782	216846	coding	centrobin, centrosomal BRCA2 interacting protein	D930020B18Rik	ENSMUSG00000047642	216393	coding	RIKEN cDNA D930020B18 gene
Trpv1	ENSMUSG00000005952	193034	coding	transient receptor potential cation channel, subfamily V, member 1	Atp23	ENSMUSG00000025436	68876	coding	ATP23 metallopeptidase and ATP synthase assembly factor homolog
Rasl10b	ENSMUSG00000020684	276952	coding	RAS-like, family 10, member B	Nefh	ENSMUSG00000020396	380684	coding	neurofilament, heavy polypeptide
Pnmt	ENSMUSG00000038216	18948	coding	phenylethanolamine-N-methyltransferase	Tgtp2	ENSMUSG00000078921	100039796	coding	T cell specific GTPase 2
Kcnj2	ENSMUSG00000041695	16518	coding	potassium inwardly-rectifying channel, subfamily J, member 2	Pex12	ENSMUSG00000018733	103737	coding	peroxisomal biogenesis factor 12
Socs3	ENSMUSG00000053113	12702	coding	suppressor of cytokine signaling 3	Tmem106a	ENSMUSG00000034947	217203	coding	transmembrane protein 106A
Pomc	ENSMUSG00000020660	18976	coding	pro-opiomelanocortin-alpha	Mdga2	ENSMUSG00000034912	320772	coding	MAM domain containing glycosylphosphatidylinositol anchor 2
Klhl29	ENSMUSG00000020627	208439	coding	kelch-like 29	Zfp36l1	ENSMUSG00000021127	12192	coding	zinc finger protein 36, C3H type-like 1
Trib2	ENSMUSG00000020601	217410	coding	tribbles pseudokinase 2	Naa35	ENSMUSG00000021555	78689	coding	N(alpha)-acetyltransferase 35, NatC auxiliary subunit
Rab15	ENSMUSG00000021062	104886	coding	RAB15, member RAS oncogene family	4930486L24Rik	ENSMUSG00000050345	214639	coding	RIKEN cDNA 4930486L24 gene
Jdp2	ENSMUSG00000034271	81703	coding	Jun dimerization protein 2	Taf9	ENSMUSG00000052293	108143	coding	TATA-box binding protein associated factor 9
Dtnbp1	ENSMUSG00000057531	94245	coding	dystrobrevin binding protein 1	Gm33933	ENSMUSG00000093898	102637020	coding	predicted gene, 33933
Ctla2b	ENSMUSG00000074874	13025	coding	cytotoxic T lymphocyte-associated protein 2 beta	Phf11b	ENSMUSG00000091649	236451	coding	PHD finger protein 11B
Fst	ENSMUSG00000021765	14313	coding	follistatin	Msra	ENSMUSG00000054733	110265	coding	methionine sulfoxide reductase A
Fam107a	ENSMUSG00000021750	268709	coding	family with sequence similarity 107, member A	Clu	ENSMUSG00000022037	12759	coding	clusterin
Bap1	ENSMUSG00000021901	104416	coding	Brca1 associated protein 1	Uchl3	ENSMUSG00000022111	50933	coding	ubiquitin carboxyl-terminal esterase L3 (ubiquitin thiolesterase)
Tsc22d1	ENSMUSG00000022010	21807	coding	TSC22 domain family, member 1	Mal2	ENSMUSG00000024479	105853	coding	mal, T cell differentiation protein 2
Scel	ENSMUSG00000022123	64929	coding	sciellin	Cyp2d22	ENSMUSG00000061740	56448	coding	cytochrome P450, family 2, subfamily d, polypeptide 22
Dnajc21	ENSMUSG00000044224	78244	coding	DnaJ heat shock protein family (Hsp40) member C21	Dhh	ENSMUSG00000023000	13363	coding	desert hedgehog
Cyhr1	ENSMUSG00000053929	54151	coding	cysteine and histidine rich 1	Nckap1l	ENSMUSG00000022488	105855	coding	NCK associated protein 1 like
H2-Oa	ENSMUSG00000024334	15001	coding	histocompatibility 2, O region alpha locus	Atg3	ENSMUSG00000022663	67841	coding	autophagy related 3
Ehmt2	ENSMUSG00000013787	110147	coding	euchromatic histone lysine N-methyltransferase 2	Ncam2	ENSMUSG00000022762	17968	coding	neural cell adhesion molecule 2
Tnfaip8l1	ENSMUSG00000044469	66443	coding	tumor necrosis factor, alpha-induced protein 8-like 1	H2-Oa	ENSMUSG00000024334	15001	coding	histocompatibility 2, O region alpha locus
Mllt1	ENSMUSG00000024212	64144	coding	myeloid/lymphoid or mixed-lineage leukemia	Slc44a4	ENSMUSG00000007034	70129	coding	solute carrier family 44, member 4
Camk4	ENSMUSG00000038128	12326	coding	calcium/calmodulin-dependent protein kinase IV	Fzd8	ENSMUSG00000036904	14370	coding	frizzled class receptor 8
Pcdhgc4	ENSMUSG00000023036	93707	coding	protocadherin gamma subfamily C, 4	Abhd3	ENSMUSG00000002475	106861	coding	abhydrolase domain containing 3
1810055G02Rik	ENSMUSG00000035372	72056	coding	RIKEN cDNA 1810055G02 gene	Tnfaip8	ENSMUSG00000062210	106869	coding	tumor necrosis factor, alpha-induced protein 8
Npas4	ENSMUSG00000045903	225872	coding	neuronal PAS domain protein 4	Me2	ENSMUSG00000024556	107029	coding	malic enzyme 2, NAD(+)-dependent, mitochondrial
Syvn1	ENSMUSG00000024807	74126	coding	synovial apoptosis inhibitor 1, synoviolin	Nfatc1	ENSMUSG00000033016	18018	coding	nuclear factor of activated T cells, cytoplasmic, calcineurin dependent 1
Cd6	ENSMUSG00000024670	12511	coding	CD6 antigen	Rln1	ENSMUSG00000039097	19773	coding	relaxin 1
Tmem252	ENSMUSG00000048572	226040	coding	transmembrane protein 252	mt-Nd2	ENSMUSG00000064345	17717	coding	mitochondrially encoded NADH dehydrogenase 2
mt-Nd2	ENSMUSG00000064345	17717	coding	mitochondrially encoded NADH dehydrogenase 2	mt-Co1	ENSMUSG00000064351	17708	coding	mitochondrially encoded cytochrome c oxidase I
mt-Co1	ENSMUSG00000064351	17708	coding	mitochondrially encoded cytochrome c oxidase I	mt-Co2	ENSMUSG00000064354	17709	coding	mitochondrially encoded cytochrome c oxidase II
mt-Co3	ENSMUSG00000064358	17710	coding	mitochondrially encoded cytochrome c oxidase III	mt-Atp6	ENSMUSG00000064357	17705	coding	mitochondrially encoded ATP synthase 6
mt-Nd4l	ENSMUSG00000065947	17720	coding	mitochondrially encoded NADH dehydrogenase 4L	mt-Nd4	ENSMUSG00000064363	17719	coding	mitochondrially encoded NADH dehydrogenase 4
mt-Nd4	ENSMUSG00000064363	17719	coding	mitochondrially encoded NADH dehydrogenase 4	mt-Nd5	ENSMUSG00000064367	17721	coding	mitochondrially encoded NADH dehydrogenase 5
mt-Nd5	ENSMUSG00000064367	17721	coding	mitochondrially encoded NADH dehydrogenase 5	mt-Cytb	ENSMUSG00000064370	17711	coding	mitochondrially encoded cytochrome b
mt-Cytb	ENSMUSG00000064370	17711	coding	mitochondrially encoded cytochrome b	Ebp	ENSMUSG00000031168	13595	coding	phenylalkylamine Ca2+ antagonist (emopamil) binding protein
Alas2	ENSMUSG00000025270	11656	coding	aminolevulinic acid synthase 2, erythroid	Wdr44	ENSMUSG00000036769	72404	coding	WD repeat domain 44
Mid1	ENSMUSG00000035299	17318	coding	midline 1	Htatsf1	ENSMUSG00000067873	72459	coding	HIV TAT specific factor 1
Gm10925	ENSMUSG00000100862	NA	pseudo	predicted gene 10925	Gm5113	ENSMUSG00000066647	330503	pseudo	predicted gene 5113

## Sheet: ND_2 in WT
WT_GSE117357					WT_GSE173926
Symbol	Ensembl Gene ID	Entrez	Type	Description	Symbol	Ensembl Gene ID	Entrez	Type	Description
Platr14	ENSMUSG00000086454	74959	lncRNA	pluripotency associated transcript 14	Ighd	ENSMUSG00000104213	NA	IG_C	immunoglobulin heavy constant delta
Gm14133	ENSMUSG00000087029	100503289	lncRNA	predicted gene 14133	Gm15825	ENSMUSG00000089787	102635013	lncRNA	predicted gene 15825
Gm11476	ENSMUSG00000085596	NA	lncRNA	predicted gene 11476	BB557941	ENSMUSG00000084938	767815	lncRNA	expressed sequence BB557941
3930402G23Rik	ENSMUSG00000038917	665306	lncRNA	RIKEN cDNA 3930402G23 gene	Mm2pr	ENSMUSG00000097191	433966	lncRNA	macrophage M2 polarization regulator
Gm5083	ENSMUSG00000089815	328235	lncRNA	predicted gene 5083	4933406C10Rik	ENSMUSG00000097494	74076	lncRNA	RIKEN cDNA 4933406C10 gene
2310043O21Rik	ENSMUSG00000102106	69679	lncRNA	RIKEN cDNA 2310043O21 gene	Gm2245	ENSMUSG00000089647	102632231	lncRNA	predicted gene 2245
Cxcl11	ENSMUSG00000060183	NA	pseudo	chemokine (C-X-C motif) ligand 11	A830019P07Rik	ENSMUSG00000094707	329056	lncRNA	RIKEN cDNA A830019P07 gene
Gm8957	ENSMUSG00000098083	NA	pseudo	predicted gene 8957	H2-T10	ENSMUSG00000079491	NA	pseudo	histocompatibility 2, T region locus 10
Gm13246	ENSMUSG00000083235	NA	pseudo	predicted gene 13246	Rpl14-ps1	ENSMUSG00000046721	NA	pseudo	ribosomal protein L14, pseudogene 1
Rps3a3	ENSMUSG00000059751	NA	pseudo	ribosomal protein S3A3	Gm10036	ENSMUSG00000058064	NA	pseudo	predicted gene 10036
Rps3a2	ENSMUSG00000062611	NA	pseudo	ribosomal protein S3A2	Vwa3b	ENSMUSG00000050122	70853	coding	von Willebrand factor A domain containing 3B
Rgs5	ENSMUSG00000026678	19737	coding	regulator of G-protein signaling 5	Spag16	ENSMUSG00000053153	66722	coding	sperm associated antigen 16
Prdm12	ENSMUSG00000079466	381359	coding	PR domain containing 12	Pm20d1	ENSMUSG00000042251	212933	coding	peptidase M20 domain containing 1
Usp50	ENSMUSG00000027364	75083	coding	ubiquitin specific peptidase 50	Rgs18	ENSMUSG00000026357	64214	coding	regulator of G-protein signaling 18
Ism1	ENSMUSG00000074766	319909	coding	isthmin 1, angiogenesis inhibitor	Mr1	ENSMUSG00000026471	15064	coding	major histocompatibility complex, class I-related
P2ry12	ENSMUSG00000036353	70839	coding	purinergic receptor P2Y, G-protein coupled 12	Igsf9	ENSMUSG00000037995	93842	coding	immunoglobulin superfamily, member 9
Fcrl5	ENSMUSG00000048031	329693	coding	Fc receptor-like 5	Hmcn2	ENSMUSG00000055632	665700	coding	hemicentin 2
Bank1	ENSMUSG00000037922	242248	coding	B cell scaffold protein with ankyrin repeats 1	Tgm6	ENSMUSG00000027403	241636	coding	transglutaminase 6
Ifi44	ENSMUSG00000028037	99899	coding	interferon-induced protein 44	Dzank1	ENSMUSG00000037259	241688	coding	double zinc ribbon and ankyrin repeat domains 1
Cngb3	ENSMUSG00000056494	30952	coding	cyclic nucleotide gated channel beta 3	Ccm2l	ENSMUSG00000027474	228788	coding	cerebral cavernous malformation 2-like
Cdkn2c	ENSMUSG00000028551	12580	coding	cyclin dependent kinase inhibitor 2C	Nol4l	ENSMUSG00000061411	329540	coding	nucleolar protein 4-like
Slc2a1	ENSMUSG00000028645	20525	coding	solute carrier family 2 (facilitated glucose transporter), member 1	Zfp704	ENSMUSG00000040209	170753	coding	zinc finger protein 704
Mfsd2a	ENSMUSG00000028655	76574	coding	major facilitator superfamily domain containing 2A	Cetn4	ENSMUSG00000045031	207175	coding	centrin 4
Pla2g2c	ENSMUSG00000028750	18781	coding	phospholipase A2, group IIC	Kpna4	ENSMUSG00000027782	16649	coding	karyopherin (importin) alpha 4
Ccdc27	ENSMUSG00000039492	381580	coding	coiled-coil domain containing 27	Ctss	ENSMUSG00000038642	13040	coding	cathepsin S
Isg15	ENSMUSG00000035692	100038882	coding	ISG15 ubiquitin-like modifier	Lpar3	ENSMUSG00000036832	65086	coding	lysophosphatidic acid receptor 3
Bst1	ENSMUSG00000029082	12182	coding	bone marrow stromal cell antigen 1	Esrp1	ENSMUSG00000040728	207920	coding	epithelial splicing regulatory protein 1
Dspp	ENSMUSG00000053268	666279	coding	dentin sialophosphoprotein	Calb1	ENSMUSG00000028222	12307	coding	calbindin 1
Lrrc8c	ENSMUSG00000054720	100604	coding	leucine rich repeat containing 8 family, member C	Il11ra1	ENSMUSG00000073889	16157	coding	interleukin 11 receptor, alpha chain 1
Tbx3	ENSMUSG00000018604	21386	coding	T-box 3	Man1c1	ENSMUSG00000037306	230815	coding	mannosidase, alpha, class 1C, member 1
Vmn1r4	ENSMUSG00000071893	171194	coding	vomeronasal 1 receptor 4	Gpr153	ENSMUSG00000042804	100129	coding	G protein-coupled receptor 153
Pyurf	ENSMUSG00000043162	66459	coding	Pigy upstream reading frame	Gsap	ENSMUSG00000039934	212167	coding	gamma-secretase activating protein
Usp18	ENSMUSG00000030107	24110	coding	ubiquitin specific peptidase 18	Agap3	ENSMUSG00000023353	213990	coding	ArfGAP with GTPase domain, ankyrin repeat and PH domain 3
Abcc9	ENSMUSG00000030249	20928	coding	ATP-binding cassette, sub-family C (CFTR/MRP), member 9	Slc2a9	ENSMUSG00000005107	117591	coding	solute carrier family 2 (facilitated glucose transporter), member 9
Hif3a	ENSMUSG00000004328	53417	coding	hypoxia inducible factor 3, alpha subunit	Ppat	ENSMUSG00000029246	231327	coding	phosphoribosyl pyrophosphate amidotransferase
Anapc15	ENSMUSG00000030649	75430	coding	anaphase promoting complex C subunit 15	Fzd9	ENSMUSG00000049551	14371	coding	frizzled class receptor 9
Grk1	ENSMUSG00000031450	24013	coding	G protein-coupled receptor kinase 1	Card11	ENSMUSG00000036526	108723	coding	caspase recruitment domain family, member 11
Pde4c	ENSMUSG00000031842	110385	coding	phosphodiesterase 4C, cAMP specific	Rnf216	ENSMUSG00000045078	108086	coding	ring finger protein 216
Klf2	ENSMUSG00000055148	16598	coding	Kruppel-like factor 2 (lung)	Pdap1	ENSMUSG00000029623	231887	coding	PDGFA associated protein 1
Gypa	ENSMUSG00000051839	14934	coding	glycophorin A	Dedd2	ENSMUSG00000054499	67379	coding	death effector domain-containing DNA binding protein 2
Herpud1	ENSMUSG00000031770	64209	coding	homocysteine-inducible, endoplasmic reticulum stress-inducible, ubiquitin-like domain member 1	Prr19	ENSMUSG00000058741	623131	coding	proline rich 19
Carmil2	ENSMUSG00000050357	234695	coding	capping protein regulator and myosin 1 linker 2	Blvrb	ENSMUSG00000040466	233016	coding	biliverdin reductase B (flavin reductase (NADPH))
Slc38a8	ENSMUSG00000034224	234788	coding	solute carrier family 38, member 8	Zfp84	ENSMUSG00000046185	74352	coding	zinc finger protein 84
Slc7a5	ENSMUSG00000040010	20539	coding	solute carrier family 7 (cationic amino acid transporter, y+ system), member 5	Saa1	ENSMUSG00000074115	20208	coding	serum amyloid A 1
Gna15	ENSMUSG00000034792	14676	coding	guanine nucleotide binding protein, alpha 15	Tlnrd1	ENSMUSG00000070462	80889	coding	talin rod domain containing 1
Xbp1	ENSMUSG00000020484	22433	coding	X-box binding protein 1	Qprt	ENSMUSG00000030674	67375	coding	quinolinate phosphoribosyltransferase
1810065E05Rik	ENSMUSG00000013653	69864	coding	RIKEN cDNA 1810065E05 gene	Lhpp	ENSMUSG00000030946	76429	coding	phospholysine phosphohistidine inorganic pyrophosphate phosphatase
Alkbh5	ENSMUSG00000042650	268420	coding	alkB homolog 5, RNA demethylase	Agpat5	ENSMUSG00000031467	52123	coding	1-acylglycerol-3-phosphate O-acyltransferase 5 (lysophosphatidic acid acyltransferase, epsilon)
Grap	ENSMUSG00000004837	71520	coding	GRB2-related adaptor protein	Isx	ENSMUSG00000031621	71597	coding	intestine specific homeobox
Trpv1	ENSMUSG00000005952	193034	coding	transient receptor potential cation channel, subfamily V, member 1	Tmem184c	ENSMUSG00000031617	234463	coding	transmembrane protein 184C
Rasl10b	ENSMUSG00000020684	276952	coding	RAS-like, family 10, member B	Calr	ENSMUSG00000003814	12317	coding	calreticulin
Hoxb4	ENSMUSG00000038692	15412	coding	homeobox B4	Fdxacb1	ENSMUSG00000037845	382137	coding	ferredoxin-fold anticodon binding domain containing 1
Pnmt	ENSMUSG00000038216	18948	coding	phenylethanolamine-N-methyltransferase	Etfa	ENSMUSG00000032314	110842	coding	electron transferring flavoprotein, alpha polypeptide
Tns4	ENSMUSG00000017607	217169	coding	tensin 4	Pstpip1	ENSMUSG00000032322	19200	coding	proline-serine-threonine phosphatase-interacting protein 1
Krt25	ENSMUSG00000035831	70810	coding	keratin 25	Plekho2	ENSMUSG00000050721	102595	coding	pleckstrin homology domain containing, family O member 2
Rundc1	ENSMUSG00000035007	217201	coding	RUN domain containing 1	Dipk2a	ENSMUSG00000045414	68861	coding	divergent protein kinase domain 2A
Gh	ENSMUSG00000020713	14599	coding	growth hormone	Ccr1	ENSMUSG00000025804	12768	coding	chemokine (C-C motif) receptor 1
Socs3	ENSMUSG00000053113	12702	coding	suppressor of cytokine signaling 3	Ccr2	ENSMUSG00000049103	12772	coding	chemokine (C-C motif) receptor 2
Pomc	ENSMUSG00000020660	18976	coding	pro-opiomelanocortin-alpha	Col10a1	ENSMUSG00000039462	12813	coding	collagen, type X, alpha 1
Trib2	ENSMUSG00000020601	217410	coding	tribbles pseudokinase 2	Man1a	ENSMUSG00000003746	17155	coding	mannosidase 1, alpha
H2ac10	ENSMUSG00000061991	319173	coding	H2A clustered histone 10	Nefh	ENSMUSG00000020396	380684	coding	neurofilament, heavy polypeptide
Dtnbp1	ENSMUSG00000057531	94245	coding	dystrobrevin binding protein 1	Tgtp2	ENSMUSG00000078921	100039796	coding	T cell specific GTPase 2
Eif4e1b	ENSMUSG00000074895	218268	coding	eukaryotic translation initiation factor 4E family member 1B	Pex12	ENSMUSG00000018733	103737	coding	peroxisomal biogenesis factor 12
Ctla2b	ENSMUSG00000074874	13025	coding	cytotoxic T lymphocyte-associated protein 2 beta	Pigw	ENSMUSG00000045140	70325	coding	phosphatidylinositol glycan anchor biosynthesis, class W
1700029F12Rik	ENSMUSG00000052075	66479	coding	RIKEN cDNA 1700029F12 gene	Zfp385c	ENSMUSG00000014198	278304	coding	zinc finger protein 385C
Fst	ENSMUSG00000021765	14313	coding	follistatin	Tmem106a	ENSMUSG00000034947	217203	coding	transmembrane protein 106A
Fam107a	ENSMUSG00000021750	268709	coding	family with sequence similarity 107, member A	Zfp36l1	ENSMUSG00000021127	12192	coding	zinc finger protein 36, C3H type-like 1
Plac9a	ENSMUSG00000095304	211623	coding	placenta specific 9a	Gm9745	ENSMUSG00000021148	NA	coding	predicted gene 9745
Rec8	ENSMUSG00000002324	56739	coding	REC8 meiotic recombination protein	Slc28a3	ENSMUSG00000021553	114304	coding	solute carrier family 28 (sodium-coupled nucleoside transporter), member 3
Ly6e	ENSMUSG00000022587	17069	coding	lymphocyte antigen 6 complex, locus E	Taf9	ENSMUSG00000052293	108143	coding	TATA-box binding protein associated factor 9
Ly6c1	ENSMUSG00000079018	17067	coding	lymphocyte antigen 6 complex, locus C1	Cnih1	ENSMUSG00000015759	12793	coding	cornichon family AMPA receptor auxiliary protein 1
Creld2	ENSMUSG00000023272	76737	coding	cysteine-rich with EGF-like domains 2	Msra	ENSMUSG00000054733	110265	coding	methionine sulfoxide reductase A
Vasn	ENSMUSG00000039646	246154	coding	vasorin	Uchl3	ENSMUSG00000022111	50933	coding	ubiquitin carboxyl-terminal esterase L3 (ubiquitin thiolesterase)
Ftdc1	ENSMUSG00000075002	328695	coding	ferritin domain containing 1	Mal2	ENSMUSG00000024479	105853	coding	mal, T cell differentiation protein 2
Gabrr3	ENSMUSG00000074991	328699	coding	gamma-aminobutyric acid (GABA) receptor, rho 3	Fkbp11	ENSMUSG00000003355	66120	coding	FK506 binding protein 11
Tmem204	ENSMUSG00000024168	407831	coding	transmembrane protein 204	Atg3	ENSMUSG00000022663	67841	coding	autophagy related 3
H2-Oa	ENSMUSG00000024334	15001	coding	histocompatibility 2, O region alpha locus	Cdc5l	ENSMUSG00000023932	71702	coding	cell division cycle 5-like (S. pombe)
Syvn1	ENSMUSG00000024807	74126	coding	synovial apoptosis inhibitor 1, synoviolin	Pkd2l2	ENSMUSG00000014503	53871	coding	polycystic kidney disease 2-like 2
Lpxn	ENSMUSG00000024696	107321	coding	leupaxin	Tnfaip8	ENSMUSG00000062210	106869	coding	tumor necrosis factor, alpha-induced protein 8
mt-Nd1	ENSMUSG00000064341	17716	coding	mitochondrially encoded NADH dehydrogenase 1	Spink13	ENSMUSG00000073551	100038417	coding	serine peptidase inhibitor, Kazal type 13
mt-Co1	ENSMUSG00000064351	17708	coding	mitochondrially encoded cytochrome c oxidase I	Mbd1	ENSMUSG00000024561	17190	coding	methyl-CpG binding domain protein 1
mt-Co3	ENSMUSG00000064358	17710	coding	mitochondrially encoded cytochrome c oxidase III	Nfatc1	ENSMUSG00000033016	18018	coding	nuclear factor of activated T cells, cytoplasmic, calcineurin dependent 1
mt-Nd4l	ENSMUSG00000065947	17720	coding	mitochondrially encoded NADH dehydrogenase 4L	Ifit1bl2	ENSMUSG00000067297	112419	coding	interferon induced protein with tetratricopeptide repeats 1B like 2
mt-Nd4	ENSMUSG00000064363	17719	coding	mitochondrially encoded NADH dehydrogenase 4	Tm9sf3	ENSMUSG00000025016	107358	coding	transmembrane 9 superfamily member 3
mt-Nd5	ENSMUSG00000064367	17721	coding	mitochondrially encoded NADH dehydrogenase 5	mt-Nd1	ENSMUSG00000064341	17716	coding	mitochondrially encoded NADH dehydrogenase 1
mt-Cytb	ENSMUSG00000064370	17711	coding	mitochondrially encoded cytochrome b	mt-Co1	ENSMUSG00000064351	17708	coding	mitochondrially encoded cytochrome c oxidase I
Mid1	ENSMUSG00000035299	17318	coding	midline 1	mt-Co2	ENSMUSG00000064354	17709	coding	mitochondrially encoded cytochrome c oxidase II
Gm23297	ENSMUSG00000065118	115486827	snoRNA	predicted gene, 23297	mt-Atp6	ENSMUSG00000064357	17705	coding	mitochondrially encoded ATP synthase 6
Gm10925	ENSMUSG00000100862	NA	pseudo	predicted gene 10925	mt-Nd4	ENSMUSG00000064363	17719	coding	mitochondrially encoded NADH dehydrogenase 4
					mt-Nd5	ENSMUSG00000064367	17721	coding	mitochondrially encoded NADH dehydrogenase 5
					mt-Cytb	ENSMUSG00000064370	17711	coding	mitochondrially encoded cytochrome b
					Ebp	ENSMUSG00000031168	13595	coding	phenylalkylamine Ca2+ antagonist (emopamil) binding protein
					Igsf1	ENSMUSG00000031111	209268	coding	immunoglobulin superfamily, member 1
					Gspt2	ENSMUSG00000071723	14853	coding	G1 to S phase transition 2
					Phka1	ENSMUSG00000034055	18679	coding	phosphorylase kinase alpha 1
					Hmgn5	ENSMUSG00000031245	50887	coding	high-mobility group nucleosome binding domain 5
					Zrsr2	ENSMUSG00000031370	22184	coding	zinc finger (CCCH type), RNA binding motif and serine/arginine rich 2
					Gm5113	ENSMUSG00000066647	330503	pseudo	predicted gene 5113
					NA	Not mapped	NA	NA	NA
					Gm5113	ENSMUSG00000066647	330503	pseudo	predicted gene 5113

## Sheet: ND_3 in WT
WT_GSE117357					WT_GSE173926
Symbol	Ensembl Gene ID	Entrez	Type	Description	Symbol	Ensembl Gene ID	Entrez	Type	Description
AA386476	ENSMUSG00000074357	NA	lncRNA	expressed sequence AA386476	Gm15825	ENSMUSG00000089787	102635013	lncRNA	predicted gene 15825
5830454E08Rik	ENSMUSG00000052658	76100	lncRNA	RIKEN cDNA 5830454E08 gene	Pantr1	ENSMUSG00000060424	66297	lncRNA	POU domain, class 3, transcription factor 3 adjacent noncoding transcript 1
Gm11683	ENSMUSG00000087139	102631682	lncRNA	predicted gene 11683	2900009J06Rik	ENSMUSG00000102014	100502745	lncRNA	RIKEN cDNA 2900009J06 gene
Rab26os	ENSMUSG00000093565	75614	lncRNA	RAB26, member RAS oncogene family, opposite strand	2900076A07Rik	ENSMUSG00000097277	100504421	lncRNA	RIKEN cDNA 2900076A07 gene
Snhg9	ENSMUSG00000090101	73474	lncRNA	small nucleolar RNA host gene 9	4930461G14Rik	ENSMUSG00000097651	74879	lncRNA	RIKEN cDNA 4930461G14 gene
Mir5125	ENSMUSG00000092981	100628593	miRNA	microRNA 5125	1110046J04Rik	ENSMUSG00000085457	68808	lncRNA	RIKEN cDNA 1110046J04 gene
Gm11263	ENSMUSG00000083496	NA	pseudo	predicted gene 11263	4632428C04Rik	ENSMUSG00000097184	100043102	lncRNA	RIKEN cDNA 4632428C04 gene
Gm13864	ENSMUSG00000082920	NA	pseudo	predicted gene 13864	A230072E10Rik	ENSMUSG00000084771	331547	lncRNA	RIKEN cDNA A230072E10 gene
Fcmr	ENSMUSG00000042474	69169	coding	Fc fragment of IgM receptor	Rps19-ps7	ENSMUSG00000080006	NA	pseudo	ribosomal protein S19, pseudogene 7
Serpinc1	ENSMUSG00000026715	11905	coding	serine (or cysteine) peptidase inhibitor, clade C (antithrombin), member 1	Gm5067	ENSMUSG00000090671	NA	pseudo	predicted gene 5067
Dph7	ENSMUSG00000026975	67228	coding	diphthamine biosynethesis 7	Gm10420	ENSMUSG00000072789	108169197	pseudo	predicted gene 10420
Slc2a6	ENSMUSG00000036067	227659	coding	solute carrier family 2 (facilitated glucose transporter), member 6	Gm11531	ENSMUSG00000075587	NA	pseudo	predicted gene 11531
Trub2	ENSMUSG00000039826	227682	coding	TruB pseudouridine (psi) synthase family member 2	Apoo-ps	ENSMUSG00000049233	621156	pseudo	apolipoprotein O, pseudogene
Emilin3	ENSMUSG00000050700	280635	coding	elastin microfibril interfacer 3	Gm8225	ENSMUSG00000068604	NA	pseudo	predicted gene 8225
2210418O10Rik	ENSMUSG00000078894	100504263	coding	RIKEN cDNA 2210418O10 gene	Col5a2	ENSMUSG00000026042	12832	coding	collagen, type V, alpha 2
Vmn2r5	ENSMUSG00000068999	667060	coding	vomeronasal 2, receptor 5	Tnfrsf11a	ENSMUSG00000026321	21934	coding	tumor necrosis factor receptor superfamily, member 11a, NFKB activator
Fgb	ENSMUSG00000033831	110135	coding	fibrinogen beta chain	Ralgps2	ENSMUSG00000026594	78255	coding	Ral GEF with PH domain and SH3 binding motif 2
Sema6c	ENSMUSG00000038777	20360	coding	sema domain, transmembrane domain (TM), and cytoplasmic domain, (semaphorin) 6C	Fcrlb	ENSMUSG00000070524	435653	coding	Fc receptor-like B
Trnp1	ENSMUSG00000056596	69539	coding	TMF1-regulated nuclear protein 1	Sp9	ENSMUSG00000068859	381373	coding	trans-acting transcription factor 9
Tmem52	ENSMUSG00000023153	69671	coding	transmembrane protein 52	Nxt1	ENSMUSG00000036992	56488	coding	NTF2-related export protein 1
Lmbr1	ENSMUSG00000010721	56873	coding	limb region 1	Nanp	ENSMUSG00000053916	67311	coding	N-acetylneuraminic acid phosphatase
Asb15	ENSMUSG00000029685	78910	coding	ankyrin repeat and SOCS box-containing 15	Hck	ENSMUSG00000003283	15162	coding	hemopoietic cell kinase
Eva1a	ENSMUSG00000035104	232146	coding	eva-1 homolog A (C. elegans)	Jph2	ENSMUSG00000017817	59091	coding	junctophilin 2
Clec2e	ENSMUSG00000030155	232409	coding	C-type lectin domain family 2, member e	Gm14434	ENSMUSG00000078881	668039	coding	predicted gene 14434
Ap2s1	ENSMUSG00000008036	232910	coding	adaptor-related protein complex 2, sigma 1 subunit	Sycp2	ENSMUSG00000060445	320558	coding	synaptonemal complex protein 2
Grik5	ENSMUSG00000003378	14809	coding	glutamate receptor, ionotropic, kainate 5 (gamma 2)	Mgst2	ENSMUSG00000074604	211666	coding	microsomal glutathione S-transferase 2
Egln2	ENSMUSG00000058709	112406	coding	egl-9 family hypoxia-inducible factor 2	S100a11	ENSMUSG00000027907	20195	coding	S100 calcium binding protein A11
Vmn2r78	ENSMUSG00000091962	637896	coding	vomeronasal 2, receptor 78	Gstm2	ENSMUSG00000040562	14863	coding	glutathione S-transferase, mu 2
Trim6	ENSMUSG00000072244	94088	coding	tripartite motif-containing 6	Prpf38b	ENSMUSG00000027881	66921	coding	PRP38 pre-mRNA processing factor 38 (yeast) domain containing B
B4galnt4	ENSMUSG00000055629	330671	coding	beta-1,4-N-acetyl-galactosaminyl transferase 4	Bdh2	ENSMUSG00000028167	69772	coding	3-hydroxybutyrate dehydrogenase, type 2
E2f4	ENSMUSG00000014859	104394	coding	E2F transcription factor 4	Sh3glb1	ENSMUSG00000037062	54673	coding	SH3-domain GRB2-like B1 (endophilin)
Kri1	ENSMUSG00000035047	215194	coding	KRI1 homolog	Skint8	ENSMUSG00000078599	639774	coding	selection and upkeep of intraepithelial T cells 8
Fam219b	ENSMUSG00000032305	78323	coding	family with sequence similarity 219, member B	Rspo1	ENSMUSG00000028871	192199	coding	R-spondin 1
Stoml1	ENSMUSG00000032333	69106	coding	stomatin-like 1	Slc2a5	ENSMUSG00000028976	56485	coding	solute carrier family 2 (facilitated glucose transporter), member 5
Ddo	ENSMUSG00000063428	70503	coding	D-aspartate oxidase	Tnfrsf18	ENSMUSG00000041954	21936	coding	tumor necrosis factor receptor superfamily, member 18
Msl3l2	ENSMUSG00000047669	73390	coding	MSL3 like 2	Samd11	ENSMUSG00000096351	231004	coding	sterile alpha motif domain containing 11
Mrpl54	ENSMUSG00000034932	66047	coding	mitochondrial ribosomal protein L54	Sdhaf3	ENSMUSG00000042505	71238	coding	succinate dehydrogenase complex assembly factor 3
Rdh1	ENSMUSG00000089789	107605	coding	retinol dehydrogenase 1 (all trans)	Ggct	ENSMUSG00000002797	110175	coding	gamma-glutamyl cyclotransferase
Rnf187	ENSMUSG00000020496	108660	coding	ring finger protein 187	Tigd2	ENSMUSG00000049232	68140	coding	tigger transposable element derived 2
Ppp1r9b	ENSMUSG00000038976	217124	coding	protein phosphatase 1, regulatory subunit 9B	Emg1	ENSMUSG00000004268	14791	coding	EMG1 N1-specific pseudouridine methyltransferase
Pdk2	ENSMUSG00000038967	18604	coding	pyruvate dehydrogenase kinase, isoenzyme 2	Mrpl51	ENSMUSG00000030335	66493	coding	mitochondrial ribosomal protein L51
Sumo2	ENSMUSG00000020738	170930	coding	small ubiquitin-like modifier 2	Pld3	ENSMUSG00000003363	18807	coding	phospholipase D family, member 3
Nfkbia	ENSMUSG00000021025	18035	coding	nuclear factor of kappa light polypeptide gene enhancer in B cells inhibitor, alpha	Tbcb	ENSMUSG00000006095	66411	coding	tubulin folding cofactor B
Cmah	ENSMUSG00000016756	12763	coding	cytidine monophospho-N-acetylneuraminic acid hydroxylase	Nudt19	ENSMUSG00000034875	110959	coding	nudix (nucleoside diphosphate linked moiety X)-type motif 19
Slc35d2	ENSMUSG00000033114	70484	coding	solute carrier family 35, member D2	Pih1d1	ENSMUSG00000003423	68845	coding	PIH1 domain containing 1
Rnf31	ENSMUSG00000047098	268749	coding	ring finger protein 31	Ngrn	ENSMUSG00000047084	83485	coding	neugrin, neurite outgrowth associated
Rec8	ENSMUSG00000002324	56739	coding	REC8 meiotic recombination protein	Btbd1	ENSMUSG00000025103	83962	coding	BTB (POZ) domain containing 1
C1qtnf9	ENSMUSG00000071347	239126	coding	C1q and tumor necrosis factor related protein 9	Dhx32	ENSMUSG00000030986	101437	coding	DEAH (Asp-Glu-Ala-His) box polypeptide 32
Kcnrg	ENSMUSG00000046168	328424	coding	potassium channel regulator	Pet100	ENSMUSG00000087687	100503890	coding	PET100 homolog
Bora	ENSMUSG00000022070	77744	coding	bora, aurora kinase A activator	Ing2	ENSMUSG00000063049	69260	coding	inhibitor of growth family, member 2
Lynx1	ENSMUSG00000022594	23936	coding	Ly6/neurotoxin 1	Slc10a7	ENSMUSG00000031684	76775	coding	solute carrier family 10 (sodium/bile acid cotransporter family), member 7
Tafa5	ENSMUSG00000054863	106014	coding	TAFA chemokine like family member 5	Syce2	ENSMUSG00000003824	71846	coding	synaptonemal complex central element protein 2
Cd200r2	ENSMUSG00000090176	271375	coding	Cd200 receptor 2	Dhps	ENSMUSG00000060038	330817	coding	deoxyhypusine synthase
Capn11	ENSMUSG00000058626	268958	coding	calpain 11	Igdcc4	ENSMUSG00000032816	56741	coding	immunoglobulin superfamily, DCC subclass, member 4
Pcdha1	ENSMUSG00000103442	116731	coding	protocadherin alpha 1	Tdgf1	ENSMUSG00000032494	21667	coding	teratocarcinoma-derived growth factor 1
Trub1	ENSMUSG00000025086	72133	coding	TruB pseudouridine (psi) synthase family member 1	Snx3	ENSMUSG00000019804	54198	coding	sorting nexin 3
Ndp	ENSMUSG00000040138	17986	coding	Norrie disease (pseudoglioma) (human)	Gm17455	ENSMUSG00000090439	100302688	coding	predicted gene, 17455
Gm25107	ENSMUSG00000084421	115486124	snoRNA	predicted gene, 25107	Tmbim4	ENSMUSG00000020225	68212	coding	transmembrane BAX inhibitor motif containing 4
					Zpbp	ENSMUSG00000020193	53604	coding	zona pellucida binding protein
					Cobl	ENSMUSG00000020173	12808	coding	cordon-bleu WH2 repeat
					Bcl11a	ENSMUSG00000000861	14025	coding	B cell CLL/lymphoma 11A (zinc finger protein)
					Cfap36	ENSMUSG00000020462	216618	coding	cilia and flagella associated protein 36
					Thg1l	ENSMUSG00000011254	66628	coding	tRNA-histidine guanylyltransferase 1-like (S. cerevisiae)
					Gps2	ENSMUSG00000023170	56310	coding	G protein pathway suppressor 2
					Slc13a5	ENSMUSG00000020805	237831	coding	solute carrier family 13 (sodium-dependent citrate transporter), member 5
					Odad4	ENSMUSG00000006784	74407	coding	outer dynein arm complex subunit 4
					Plekhh3	ENSMUSG00000035172	217198	coding	pleckstrin homology domain containing, family H (with MyTH4 domain) member 3
					Sptssa	ENSMUSG00000044408	104725	coding	serine palmitoyltransferase, small subunit A
					Id4	ENSMUSG00000021379	15904	coding	inhibitor of DNA binding 4
					Tifab	ENSMUSG00000049625	212937	coding	TRAF-interacting protein with forkhead-associated domain, family member B
					Tmem174	ENSMUSG00000046082	68344	coding	transmembrane protein 174
					Serf1	ENSMUSG00000021643	20365	coding	small EDRK-rich factor 1
					Plpp1	ENSMUSG00000021759	19012	coding	phospholipid phosphatase 1
					Plac9a	ENSMUSG00000095304	211623	coding	placenta specific 9a
					Galnt15	ENSMUSG00000021903	78754	coding	polypeptide N-acetylgalactosaminyltransferase 15
					Kbtbd6	ENSMUSG00000075502	432879	coding	kelch repeat and BTB (POZ) domain containing 6
					Commd6	ENSMUSG00000075486	66200	coding	COMM domain containing 6
					Uggt2	ENSMUSG00000042104	66435	coding	UDP-glucose glycoprotein glucosyltransferase 2
					Npff	ENSMUSG00000023052	54615	coding	neuropeptide FF-amide peptide precursor
					Dvl3	ENSMUSG00000003233	13544	coding	dishevelled segment polarity protein 3
					Osbpl11	ENSMUSG00000022807	106326	coding	oxysterol binding protein-like 11
					Chmp2b	ENSMUSG00000004843	68942	coding	charged multivesicular body protein 2B
					Gbe1	ENSMUSG00000022707	74185	coding	glucan (1,4-alpha-), branching enzyme 1
					Fgd2	ENSMUSG00000024013	26382	coding	FYVE, RhoGEF and PH domain containing 2
					Slc39a7	ENSMUSG00000024327	14977	coding	solute carrier family 39 (zinc transporter), member 7
					Spats1	ENSMUSG00000023935	71020	coding	spermatogenesis associated, serine-rich 1
					Cd70	ENSMUSG00000019489	21948	coding	CD70 antigen
					Osbpl1a	ENSMUSG00000044252	64291	coding	oxysterol binding protein-like 1A
					Phax	ENSMUSG00000008301	56698	coding	phosphorylated adaptor for RNA export
					Grpel2	ENSMUSG00000024580	17714	coding	GrpE-like 2, mitochondrial
					Ms4a7	ENSMUSG00000024672	109225	coding	membrane-spanning 4-domains, subfamily A, member 7
					Pcgf5	ENSMUSG00000024805	76073	coding	polycomb group ring finger 5
					Il13ra1	ENSMUSG00000017057	16164	coding	interleukin 13 receptor, alpha 1
					Cmc4	ENSMUSG00000090110	105886298	coding	C-x(9)-C motif containing 4
					Ophn1	ENSMUSG00000031214	94190	coding	oligophrenin 1
					Amot	ENSMUSG00000041688	27494	coding	angiomotin
					Foxr2	ENSMUSG00000071665	436240	coding	forkhead box R2
					Sms	ENSMUSG00000071708	20603	coding	spermine synthase
					Gm5124	ENSMUSG00000051537	331392	pseudo	predicted pseudogene 5124

## Sheet: ND_4 in WT
WT_GSE117357					WT_GSE173926
Symbol	Ensembl Gene ID	Entrez	Type	Description	Symbol	Ensembl Gene ID	Entrez	Type	Description
Ighg2b	ENSMUSG00000076613	NA	IG_C	immunoglobulin heavy constant gamma 2B	Ighd	ENSMUSG00000104213	NA	IG_C	immunoglobulin heavy constant delta
Gm13497	ENSMUSG00000086349	329404	lncRNA	predicted gene 13497	Il1bos	ENSMUSG00000074805	329514	lncRNA	interleukin 1 beta, opposite strand
Platr14	ENSMUSG00000086454	74959	lncRNA	pluripotency associated transcript 14	Gm17399	ENSMUSG00000097402	100502695	lncRNA	predicted gene, 17399
Gm13982	ENSMUSG00000085681	102634513	lncRNA	predicted gene 13982	4933406C10Rik	ENSMUSG00000097494	74076	lncRNA	RIKEN cDNA 4933406C10 gene
Gm14133	ENSMUSG00000087029	100503289	lncRNA	predicted gene 14133	Gm2245	ENSMUSG00000089647	102632231	lncRNA	predicted gene 2245
Gm11476	ENSMUSG00000085596	NA	lncRNA	predicted gene 11476	A830019P07Rik	ENSMUSG00000094707	329056	lncRNA	RIKEN cDNA A830019P07 gene
3930402G23Rik	ENSMUSG00000038917	665306	lncRNA	RIKEN cDNA 3930402G23 gene	H2-T10	ENSMUSG00000079491	NA	pseudo	histocompatibility 2, T region locus 10
Gm5083	ENSMUSG00000089815	328235	lncRNA	predicted gene 5083	Adhfe1	ENSMUSG00000025911	76187	coding	alcohol dehydrogenase, iron containing, 1
2310043O21Rik	ENSMUSG00000102106	69679	lncRNA	RIKEN cDNA 2310043O21 gene	Ccdc115	ENSMUSG00000042111	69668	coding	coiled-coil domain containing 115
G530011O06Rik	ENSMUSG00000072844	654820	lncRNA	RIKEN cDNA G530011O06 gene	Vwa3b	ENSMUSG00000050122	70853	coding	von Willebrand factor A domain containing 3B
Cxcl11	ENSMUSG00000060183	NA	pseudo	chemokine (C-X-C motif) ligand 11	Ppfia4	ENSMUSG00000026458	68507	coding	protein tyrosine phosphatase, receptor type, f polypeptide (PTPRF), interacting protein (liprin), alpha 4
Fmo4	ENSMUSG00000026692	226564	coding	flavin containing monooxygenase 4	B3galt2	ENSMUSG00000033849	26878	coding	UDP-Gal:betaGlcNAc beta 1,3-galactosyltransferase, polypeptide 2
Mettl11b	ENSMUSG00000040113	240879	coding	methyltransferase like 11B	Mr1	ENSMUSG00000026471	15064	coding	major histocompatibility complex, class I-related
Card9	ENSMUSG00000026928	332579	coding	caspase recruitment domain family, member 9	Igsf9	ENSMUSG00000037995	93842	coding	immunoglobulin superfamily, member 9
Prdm12	ENSMUSG00000079466	381359	coding	PR domain containing 12	Hmcn2	ENSMUSG00000055632	665700	coding	hemicentin 2
Ism1	ENSMUSG00000074766	319909	coding	isthmin 1, angiogenesis inhibitor	Tgm6	ENSMUSG00000027403	241636	coding	transglutaminase 6
P2ry12	ENSMUSG00000036353	70839	coding	purinergic receptor P2Y, G-protein coupled 12	Ccm2l	ENSMUSG00000027474	228788	coding	cerebral cavernous malformation 2-like
Fcrl5	ENSMUSG00000048031	329693	coding	Fc receptor-like 5	Nol4l	ENSMUSG00000061411	329540	coding	nucleolar protein 4-like
Stpg2	ENSMUSG00000047940	381476	coding	sperm tail PG rich repeat containing 2	Kpna4	ENSMUSG00000027782	16649	coding	karyopherin (importin) alpha 4
Ifi44	ENSMUSG00000028037	99899	coding	interferon-induced protein 44	Fcrls	ENSMUSG00000015852	80891	coding	Fc receptor-like S, scavenger receptor
Cngb3	ENSMUSG00000056494	30952	coding	cyclic nucleotide gated channel beta 3	Ctss	ENSMUSG00000038642	13040	coding	cathepsin S
Cdkn2c	ENSMUSG00000028551	12580	coding	cyclin dependent kinase inhibitor 2C	Esrp1	ENSMUSG00000040728	207920	coding	epithelial splicing regulatory protein 1
Slc2a1	ENSMUSG00000028645	20525	coding	solute carrier family 2 (facilitated glucose transporter), member 1	Tmeff1	ENSMUSG00000028347	230157	coding	transmembrane protein with EGF-like and two follistatin-like domains 1
Mfsd2a	ENSMUSG00000028655	76574	coding	major facilitator superfamily domain containing 2A	Rnf20	ENSMUSG00000028309	109331	coding	ring finger protein 20
Cenps	ENSMUSG00000073705	69928	coding	centromere protein S	Dnajc25	ENSMUSG00000070972	72429	coding	DnaJ heat shock protein family (Hsp40) member C25
Ajap1	ENSMUSG00000039546	230959	coding	adherens junction associated protein 1	Man1c1	ENSMUSG00000037306	230815	coding	mannosidase, alpha, class 1C, member 1
Ccdc27	ENSMUSG00000039492	381580	coding	coiled-coil domain containing 27	Tardbp	ENSMUSG00000041459	230908	coding	TAR DNA binding protein
Isg15	ENSMUSG00000035692	100038882	coding	ISG15 ubiquitin-like modifier	Gsap	ENSMUSG00000039934	212167	coding	gamma-secretase activating protein
Bst1	ENSMUSG00000029082	12182	coding	bone marrow stromal cell antigen 1	Agap3	ENSMUSG00000023353	213990	coding	ArfGAP with GTPase domain, ankyrin repeat and PH domain 3
Dspp	ENSMUSG00000053268	666279	coding	dentin sialophosphoprotein	Slc2a9	ENSMUSG00000005107	117591	coding	solute carrier family 2 (facilitated glucose transporter), member 9
Lrrc8c	ENSMUSG00000054720	100604	coding	leucine rich repeat containing 8 family, member C	Cd38	ENSMUSG00000029084	12494	coding	CD38 antigen
Tmem119	ENSMUSG00000054675	231633	coding	transmembrane protein 119	Ppat	ENSMUSG00000029246	231327	coding	phosphoribosyl pyrophosphate amidotransferase
Tbx3	ENSMUSG00000018604	21386	coding	T-box 3	Slc4a4	ENSMUSG00000060961	54403	coding	solute carrier family 4 (anion exchanger), member 4
Flt1	ENSMUSG00000029648	14254	coding	FMS-like tyrosine kinase 1	Fbxo21	ENSMUSG00000032898	231670	coding	F-box protein 21
Eogt	ENSMUSG00000035245	101351	coding	EGF domain-specific O-linked N-acetylglucosamine (GlcNAc) transferase	Slc15a4	ENSMUSG00000029416	100561	coding	solute carrier family 15, member 4
Usp18	ENSMUSG00000030107	24110	coding	ubiquitin specific peptidase 18	Card11	ENSMUSG00000036526	108723	coding	caspase recruitment domain family, member 11
Cd27	ENSMUSG00000030336	21940	coding	CD27 antigen	Rnf216	ENSMUSG00000045078	108086	coding	ring finger protein 216
Abcc9	ENSMUSG00000030249	20928	coding	ATP-binding cassette, sub-family C (CFTR/MRP), member 9	Pdap1	ENSMUSG00000029623	231887	coding	PDGFA associated protein 1
C5ar1	ENSMUSG00000049130	12273	coding	complement component 5a receptor 1	Bmt2	ENSMUSG00000042742	101148	coding	base methyltransferase of 25S rRNA 2
Hif3a	ENSMUSG00000004328	53417	coding	hypoxia inducible factor 3, alpha subunit	Rarres2	ENSMUSG00000009281	71660	coding	retinoic acid receptor responder (tazarotene induced) 2
Scn1b	ENSMUSG00000019194	20266	coding	sodium channel, voltage-gated, type I, beta	Gp9	ENSMUSG00000030054	54368	coding	glycoprotein 9 (platelet)
Anapc15	ENSMUSG00000030649	75430	coding	anaphase promoting complex C subunit 15	Cd9	ENSMUSG00000030342	12527	coding	CD9 antigen
Hras	ENSMUSG00000025499	15461	coding	Harvey rat sarcoma virus oncogene	Zfp773	ENSMUSG00000063535	76373	coding	zinc finger protein 773
Grk1	ENSMUSG00000031450	24013	coding	G protein-coupled receptor kinase 1	Dedd2	ENSMUSG00000054499	67379	coding	death effector domain-containing DNA binding protein 2
Pde4c	ENSMUSG00000031842	110385	coding	phosphodiesterase 4C, cAMP specific	Blvrb	ENSMUSG00000040466	233016	coding	biliverdin reductase B (flavin reductase (NADPH))
Klf2	ENSMUSG00000055148	16598	coding	Kruppel-like factor 2 (lung)	Saa1	ENSMUSG00000074115	20208	coding	serum amyloid A 1
Gypa	ENSMUSG00000051839	14934	coding	glycophorin A	Tlnrd1	ENSMUSG00000070462	80889	coding	talin rod domain containing 1
Herpud1	ENSMUSG00000031770	64209	coding	homocysteine-inducible, endoplasmic reticulum stress-inducible, ubiquitin-like domain member 1	Cfap97d2	ENSMUSG00000090336	403185	coding	CFAP97 domain containing 2
Carmil2	ENSMUSG00000050357	234695	coding	capping protein regulator and myosin 1 linker 2	Agpat5	ENSMUSG00000031467	52123	coding	1-acylglycerol-3-phosphate O-acyltransferase 5 (lysophosphatidic acid acyltransferase, epsilon)
St3gal2	ENSMUSG00000031749	20444	coding	ST3 beta-galactoside alpha-2,3-sialyltransferase 2	Calr	ENSMUSG00000003814	12317	coding	calreticulin
Slc38a8	ENSMUSG00000034224	234788	coding	solute carrier family 38, member 8	Adamts18	ENSMUSG00000053399	208936	coding	a disintegrin-like and metallopeptidase (reprolysin type) with thrombospondin type 1 motif, 18
Slc7a5	ENSMUSG00000040010	20539	coding	solute carrier family 7 (cationic amino acid transporter, y+ system), member 5	Etfa	ENSMUSG00000032314	110842	coding	electron transferring flavoprotein, alpha polypeptide
Rnf166	ENSMUSG00000014470	68718	coding	ring finger protein 166	Plekho2	ENSMUSG00000050721	102595	coding	pleckstrin homology domain containing, family O member 2
Zfp651	ENSMUSG00000013419	270210	coding	zinc finger protein 651	Ppib	ENSMUSG00000032383	19035	coding	peptidylprolyl isomerase B
Adamtsl5	ENSMUSG00000043822	66548	coding	ADAMTS-like 5	Lactb	ENSMUSG00000032370	80907	coding	lactamase, beta
Gna15	ENSMUSG00000034792	14676	coding	guanine nucleotide binding protein, alpha 15	Eef1a1	ENSMUSG00000037742	13627	coding	eukaryotic translation elongation factor 1 alpha 1
Vmn2r87	ENSMUSG00000091511	625131	coding	vomeronasal 2, receptor 87	Dipk2a	ENSMUSG00000045414	68861	coding	divergent protein kinase domain 2A
Grap	ENSMUSG00000004837	71520	coding	GRB2-related adaptor protein	Col10a1	ENSMUSG00000039462	12813	coding	collagen, type X, alpha 1
Trpv1	ENSMUSG00000005952	193034	coding	transient receptor potential cation channel, subfamily V, member 1	Cd24a	ENSMUSG00000047139	12484	coding	CD24a antigen
Rasl10b	ENSMUSG00000020684	276952	coding	RAS-like, family 10, member B	D930020B18Rik	ENSMUSG00000047642	216393	coding	RIKEN cDNA D930020B18 gene
Pnmt	ENSMUSG00000038216	18948	coding	phenylethanolamine-N-methyltransferase	Nefh	ENSMUSG00000020396	380684	coding	neurofilament, heavy polypeptide
Socs3	ENSMUSG00000053113	12702	coding	suppressor of cytokine signaling 3	Tgtp2	ENSMUSG00000078921	100039796	coding	T cell specific GTPase 2
Pomc	ENSMUSG00000020660	18976	coding	pro-opiomelanocortin-alpha	Srebf1	ENSMUSG00000020538	20787	coding	sterol regulatory element binding transcription factor 1
Klhl29	ENSMUSG00000020627	208439	coding	kelch-like 29	Alox8	ENSMUSG00000020891	11688	coding	arachidonate 8-lipoxygenase
Trib2	ENSMUSG00000020601	217410	coding	tribbles pseudokinase 2	Pex12	ENSMUSG00000018733	103737	coding	peroxisomal biogenesis factor 12
Tshr	ENSMUSG00000020963	22095	coding	thyroid stimulating hormone receptor	Tmem100	ENSMUSG00000069763	67888	coding	transmembrane protein 100
Ppp1r3g	ENSMUSG00000050423	76487	coding	protein phosphatase 1, regulatory subunit 3G	Tmem106a	ENSMUSG00000034947	217203	coding	transmembrane protein 106A
Dtnbp1	ENSMUSG00000057531	94245	coding	dystrobrevin binding protein 1	Rab40b	ENSMUSG00000025170	217371	coding	Rab40B, member RAS oncogene family
Fgfr4	ENSMUSG00000005320	14186	coding	fibroblast growth factor receptor 4	5730507C01Rik	ENSMUSG00000073197	236366	coding	RIKEN cDNA 5730507C01 gene
Slc34a1	ENSMUSG00000021490	20505	coding	solute carrier family 34 (sodium phosphate), member 1	Mdga2	ENSMUSG00000034912	320772	coding	MAM domain containing glycosylphosphatidylinositol anchor 2
Ctla2b	ENSMUSG00000074874	13025	coding	cytotoxic T lymphocyte-associated protein 2 beta	Zfp36l1	ENSMUSG00000021127	12192	coding	zinc finger protein 36, C3H type-like 1
1700029F12Rik	ENSMUSG00000052075	66479	coding	RIKEN cDNA 1700029F12 gene	4930486L24Rik	ENSMUSG00000050345	214639	coding	RIKEN cDNA 4930486L24 gene
Fst	ENSMUSG00000021765	14313	coding	follistatin	Msra	ENSMUSG00000054733	110265	coding	methionine sulfoxide reductase A
Fam107a	ENSMUSG00000021750	268709	coding	family with sequence similarity 107, member A	Uchl3	ENSMUSG00000022111	50933	coding	ubiquitin carboxyl-terminal esterase L3 (ubiquitin thiolesterase)
Plac9a	ENSMUSG00000095304	211623	coding	placenta specific 9a	Mal2	ENSMUSG00000024479	105853	coding	mal, T cell differentiation protein 2
Ly6e	ENSMUSG00000022587	17069	coding	lymphocyte antigen 6 complex, locus E	Cyp2d22	ENSMUSG00000061740	56448	coding	cytochrome P450, family 2, subfamily d, polypeptide 22
Ly6a	ENSMUSG00000075602	110454	coding	lymphocyte antigen 6 complex, locus A	Atg3	ENSMUSG00000022663	67841	coding	autophagy related 3
Ly6c1	ENSMUSG00000079018	17067	coding	lymphocyte antigen 6 complex, locus C1	Uhrf1bp1	ENSMUSG00000039512	224648	coding	UHRF1 (ICBP90) binding protein 1
Cbx6	ENSMUSG00000089715	494448	coding	chromobox 6	H2-Oa	ENSMUSG00000024334	15001	coding	histocompatibility 2, O region alpha locus
Tubgcp6	ENSMUSG00000051786	328580	coding	tubulin, gamma complex associated protein 6	Greb1l	ENSMUSG00000042942	381157	coding	growth regulation by estrogen in breast cancer-like
Med15	ENSMUSG00000012114	94112	coding	mediator complex subunit 15	Tnfaip8	ENSMUSG00000062210	106869	coding	tumor necrosis factor, alpha-induced protein 8
Ftdc1	ENSMUSG00000075002	328695	coding	ferritin domain containing 1	Spink13	ENSMUSG00000073551	100038417	coding	serine peptidase inhibitor, Kazal type 13
Tmem204	ENSMUSG00000024168	407831	coding	transmembrane protein 204	Cdc42ep2	ENSMUSG00000045664	104252	coding	CDC42 effector protein (Rho GTPase binding) 2
H2-Oa	ENSMUSG00000024334	15001	coding	histocompatibility 2, O region alpha locus	Ifit1bl2	ENSMUSG00000067297	112419	coding	interferon induced protein with tetratricopeptide repeats 1B like 2
Ehmt2	ENSMUSG00000013787	110147	coding	euchromatic histone lysine N-methyltransferase 2	Tm9sf3	ENSMUSG00000025016	107358	coding	transmembrane 9 superfamily member 3
Muc21	ENSMUSG00000090588	672682	coding	mucin 21	mt-Nd1	ENSMUSG00000064341	17716	coding	mitochondrially encoded NADH dehydrogenase 1
Mllt1	ENSMUSG00000024212	64144	coding	myeloid/lymphoid or mixed-lineage leukemia	mt-Nd2	ENSMUSG00000064345	17717	coding	mitochondrially encoded NADH dehydrogenase 2
Syvn1	ENSMUSG00000024807	74126	coding	synovial apoptosis inhibitor 1, synoviolin	mt-Co1	ENSMUSG00000064351	17708	coding	mitochondrially encoded cytochrome c oxidase I
Lpxn	ENSMUSG00000024696	107321	coding	leupaxin	mt-Co2	ENSMUSG00000064354	17709	coding	mitochondrially encoded cytochrome c oxidase II
mt-Nd1	ENSMUSG00000064341	17716	coding	mitochondrially encoded NADH dehydrogenase 1	mt-Atp6	ENSMUSG00000064357	17705	coding	mitochondrially encoded ATP synthase 6
mt-Nd2	ENSMUSG00000064345	17717	coding	mitochondrially encoded NADH dehydrogenase 2	mt-Co3	ENSMUSG00000064358	17710	coding	mitochondrially encoded cytochrome c oxidase III
mt-Co1	ENSMUSG00000064351	17708	coding	mitochondrially encoded cytochrome c oxidase I	mt-Nd4l	ENSMUSG00000065947	17720	coding	mitochondrially encoded NADH dehydrogenase 4L
mt-Atp6	ENSMUSG00000064357	17705	coding	mitochondrially encoded ATP synthase 6	mt-Nd5	ENSMUSG00000064367	17721	coding	mitochondrially encoded NADH dehydrogenase 5
mt-Co3	ENSMUSG00000064358	17710	coding	mitochondrially encoded cytochrome c oxidase III	mt-Cytb	ENSMUSG00000064370	17711	coding	mitochondrially encoded cytochrome b
mt-Nd4l	ENSMUSG00000065947	17720	coding	mitochondrially encoded NADH dehydrogenase 4L	Ebp	ENSMUSG00000031168	13595	coding	phenylalkylamine Ca2+ antagonist (emopamil) binding protein
mt-Nd5	ENSMUSG00000064367	17721	coding	mitochondrially encoded NADH dehydrogenase 5	Slc10a3	ENSMUSG00000032806	214601	coding	solute carrier family 10 (sodium/bile acid cotransporter family), member 3
mt-Cytb	ENSMUSG00000064370	17711	coding	mitochondrially encoded cytochrome b	Hmgn5	ENSMUSG00000031245	50887	coding	high-mobility group nucleosome binding domain 5
Otc	ENSMUSG00000031173	18416	coding	ornithine transcarbamylase	Mid2	ENSMUSG00000000266	23947	coding	midline 2
Mid1	ENSMUSG00000035299	17318	coding	midline 1	Hccs	ENSMUSG00000031352	15159	coding	holocytochrome c synthetase
Gm10925	ENSMUSG00000100862	NA	pseudo	predicted gene 10925	Gm5113	ENSMUSG00000066647	330503	pseudo	predicted gene 5113

## Sheet: ND_4L in WT
WT_GSE117357					WT_GSE173926
Symbol	Ensembl Gene ID	Entrez	Type	Description	Symbol	Ensembl Gene ID	Entrez	Type	Description
Ighv1-5	ENSMUSG00000096499	NA	IG_V	immunoglobulin heavy variable V1-5	Gm17399	ENSMUSG00000097402	100502695	lncRNA	predicted gene, 17399
4930532M18Rik	ENSMUSG00000100221	75233	lncRNA	RIKEN cDNA 4930532M18 gene	A430108G06Rik	ENSMUSG00000086851	319650	lncRNA	RIKEN cDNA A430108G06 gene
4930503O07Rik	ENSMUSG00000103692	74942	lncRNA	RIKEN cDNA 4930503O07 gene	Med9os	ENSMUSG00000085260	100504121	lncRNA	mediator complex subunit 9, opposite strand
Gm13497	ENSMUSG00000086349	329404	lncRNA	predicted gene 13497	2410004I01Rik	ENSMUSG00000085338	NA	lncRNA	RIKEN cDNA 2410004I01 gene
1700057H21Rik	ENSMUSG00000086007	73375	lncRNA	RIKEN cDNA 1700057H21 gene	H2-T10	ENSMUSG00000079491	NA	pseudo	histocompatibility 2, T region locus 10
Gm13490	ENSMUSG00000085014	433426	lncRNA	predicted gene 13490	Gm13623	ENSMUSG00000083007	NA	pseudo	predicted gene 13623
Gm11476	ENSMUSG00000085596	NA	lncRNA	predicted gene 11476	Gm14150	ENSMUSG00000082809	NA	pseudo	predicted gene 14150
1700017J07Rik	ENSMUSG00000086348	75508	lncRNA	RIKEN cDNA 1700017J07 gene	Xkr4	ENSMUSG00000051951	497097	coding	X-linked Kx blood group related 4
4930401G09Rik	ENSMUSG00000086352	73792	lncRNA	RIKEN cDNA 4930401G09 gene	Ccdc115	ENSMUSG00000042111	69668	coding	coiled-coil domain containing 115
3930402G23Rik	ENSMUSG00000038917	665306	lncRNA	RIKEN cDNA 3930402G23 gene	Ptma	ENSMUSG00000026238	19231	coding	prothymosin alpha
1700010J16Rik	ENSMUSG00000100314	69355	lncRNA	RIKEN cDNA 1700010J16 gene	Sox13	ENSMUSG00000070643	20668	coding	SRY (sex determining region Y)-box 13
Grip1os1	ENSMUSG00000085418	78105	lncRNA	glutamate receptor interacting protein 1, opposite strand 1	B3galt2	ENSMUSG00000033849	26878	coding	UDP-Gal:betaGlcNAc beta 1,3-galactosyltransferase, polypeptide 2
C87198	ENSMUSG00000092515	97836	lncRNA	expressed sequence C87198	Bbs5	ENSMUSG00000063145	72569	coding	Bardet-Biedl syndrome 5 (human)
1700121N20Rik	ENSMUSG00000092066	76639	lncRNA	RIKEN cDNA 1700121N20 gene	Accs	ENSMUSG00000040272	329470	coding	1-aminocyclopropane-1-carboxylate synthase (non-functional)
Gm5083	ENSMUSG00000089815	328235	lncRNA	predicted gene 5083	Tgm6	ENSMUSG00000027403	241636	coding	transglutaminase 6
1700047G03Rik	ENSMUSG00000099349	73339	lncRNA	RIKEN cDNA 1700047G03 gene	Car2	ENSMUSG00000027562	12349	coding	carbonic anhydrase 2
2310043O21Rik	ENSMUSG00000102106	69679	lncRNA	RIKEN cDNA 2310043O21 gene	Qrfpr	ENSMUSG00000058400	229214	coding	pyroglutamylated RFamide peptide receptor
Mir6923	ENSMUSG00000098855	102466766	miRNA	microRNA 6923	Fcrls	ENSMUSG00000015852	80891	coding	Fc receptor-like S, scavenger receptor
Gm6757	ENSMUSG00000099627	NA	pseudo	predicted gene 6757	Slc16a4	ENSMUSG00000027896	229699	coding	solute carrier family 16 (monocarboxylic acid transporters), member 4
Gm13590	ENSMUSG00000081817	NA	pseudo	predicted gene 13590	Taf13	ENSMUSG00000048100	99730	coding	TATA-box binding protein associated factor 13
Gm7741	ENSMUSG00000097713	NA	pseudo	predicted gene 7741	Tmeff1	ENSMUSG00000028347	230157	coding	transmembrane protein with EGF-like and two follistatin-like domains 1
Gm8599	ENSMUSG00000102666	NA	pseudo	predicted gene 8599	Rnf20	ENSMUSG00000028309	109331	coding	ring finger protein 20
Gm9381	ENSMUSG00000098033	NA	pseudo	predicted gene 9381	Stmn1	ENSMUSG00000028832	16765	coding	stathmin 1
Gm11809	ENSMUSG00000082122	NA	pseudo	predicted gene 11809	Tardbp	ENSMUSG00000041459	230908	coding	TAR DNA binding protein
Gm13244	ENSMUSG00000082334	NA	pseudo	predicted gene 13244	Cd38	ENSMUSG00000029084	12494	coding	CD38 antigen
Gm13246	ENSMUSG00000083235	NA	pseudo	predicted gene 13246	Ppat	ENSMUSG00000029246	231327	coding	phosphoribosyl pyrophosphate amidotransferase
Ywhaq-ps2	ENSMUSG00000082052	NA	pseudo	tyrosine 3-monooxygenase/tryptophan 5-monooxygenase activation protein theta, pseudogene 2	Grsf1	ENSMUSG00000044221	231413	coding	G-rich RNA sequence binding factor 1
Gm4287	ENSMUSG00000092552	NA	pseudo	predicted gene 4287	Coq5	ENSMUSG00000041733	52064	coding	coenzyme Q5 methyltransferase
Gm4373	ENSMUSG00000101545	NA	pseudo	predicted gene 4373	Rnf216	ENSMUSG00000045078	108086	coding	ring finger protein 216
Gm19203	ENSMUSG00000092376	NA	pseudo	predicted gene, 19203	Bmt2	ENSMUSG00000042742	101148	coding	base methyltransferase of 25S rRNA 2
Gm5350	ENSMUSG00000098106	NA	pseudo	predicted gene 5350	Tmem229a	ENSMUSG00000048022	319832	coding	transmembrane protein 229A
Gm9540	ENSMUSG00000099385	NA	pseudo	predicted gene 9540	Ccser1	ENSMUSG00000039578	232035	coding	coiled-coil serine rich 1
Gm2950	ENSMUSG00000101498	NA	pseudo	predicted gene 2950	Syt17	ENSMUSG00000058420	110058	coding	synaptotagmin XVII
Gm8661	ENSMUSG00000086225	NA	pseudo	predicted gene 8661	Zfp689	ENSMUSG00000048921	71131	coding	zinc finger protein 689
Gm15571	ENSMUSG00000083191	NA	pseudo	predicted gene 15571	Calr	ENSMUSG00000003814	12317	coding	calreticulin
Gm8185	ENSMUSG00000090119	NA	pseudo	predicted gene 8185	Nudt7	ENSMUSG00000031767	67528	coding	nudix (nucleoside diphosphate linked moiety X)-type motif 7
Gm6931	ENSMUSG00000097959	NA	pseudo	predicted gene 6931	Naalad2	ENSMUSG00000043943	72560	coding	N-acetylated alpha-linked acidic dipeptidase 2
Gm7535	ENSMUSG00000090957	NA	pseudo	predicted gene 7535	Sln	ENSMUSG00000042045	66402	coding	sarcolipin
Gm9432	ENSMUSG00000083199	NA	pseudo	predicted gene 9432	Plekho2	ENSMUSG00000050721	102595	coding	pleckstrin homology domain containing, family O member 2
Rps12-ps20	ENSMUSG00000094015	NA	pseudo	ribosomal protein S12, pseudogene 20	Ppib	ENSMUSG00000032383	19035	coding	peptidylprolyl isomerase B
Fmo4	ENSMUSG00000026692	226564	coding	flavin containing monooxygenase 4	Aldh1a2	ENSMUSG00000013584	19378	coding	aldehyde dehydrogenase family 1, subfamily A2
Prdm12	ENSMUSG00000079466	381359	coding	PR domain containing 12	Tcf12	ENSMUSG00000032228	21406	coding	transcription factor 12
Usp50	ENSMUSG00000027364	75083	coding	ubiquitin specific peptidase 50	Eef1a1	ENSMUSG00000037742	13627	coding	eukaryotic translation elongation factor 1 alpha 1
Trp53rkb	ENSMUSG00000042854	76367	coding	transformation related protein 53 regulating kinase B	Dipk2a	ENSMUSG00000045414	68861	coding	divergent protein kinase domain 2A
Cngb3	ENSMUSG00000056494	30952	coding	cyclic nucleotide gated channel beta 3	Arpp21	ENSMUSG00000032503	74100	coding	cyclic AMP-regulated phosphoprotein, 21
Gm13290	ENSMUSG00000094271	545646	coding	predicted gene 13290	Cd24a	ENSMUSG00000047139	12484	coding	CD24a antigen
Cdkn2c	ENSMUSG00000028551	12580	coding	cyclin dependent kinase inhibitor 2C	Mgat4c	ENSMUSG00000019888	67569	coding	MGAT4 family, member C
Cfap69	ENSMUSG00000040473	207686	coding	cilia and flagella associated protein 69	Pawr	ENSMUSG00000035873	114774	coding	PRKC, apoptosis, WT1, regulator
Dspp	ENSMUSG00000053268	666279	coding	dentin sialophosphoprotein	D930020B18Rik	ENSMUSG00000047642	216393	coding	RIKEN cDNA D930020B18 gene
Vmn2r12	ENSMUSG00000090688	627569	coding	vomeronasal 2, receptor 12	Mtif2	ENSMUSG00000020459	76784	coding	mitochondrial translational initiation factor 2
Vmn2r18	ENSMUSG00000091794	632671	coding	vomeronasal 2, receptor 18	Cpeb4	ENSMUSG00000020300	67579	coding	cytoplasmic polyadenylation element binding protein 4
Cd27	ENSMUSG00000030336	21940	coding	CD27 antigen	Cct6b	ENSMUSG00000020698	12467	coding	chaperonin containing Tcp1, subunit 6b (zeta)
Zfp626	ENSMUSG00000030604	71163	coding	zinc finger protein 626	Tom1l1	ENSMUSG00000020541	71943	coding	target of myb1-like 1 (chicken)
4933405O20Rik	ENSMUSG00000084234	243996	coding	RIKEN cDNA 4933405O20 gene	Cbx1	ENSMUSG00000018666	12412	coding	chromobox 1
Olfr491	ENSMUSG00000094612	258731	coding	olfactory receptor 491	Gpr179	ENSMUSG00000070337	217143	coding	G protein-coupled receptor 179
Atp2a1	ENSMUSG00000030730	11937	coding	ATPase, Ca++ transporting, cardiac muscle, fast twitch 1	Marchf10	ENSMUSG00000078627	632687	coding	membrane associated ring-CH-type finger 10
Gypa	ENSMUSG00000051839	14934	coding	glycophorin A	Smim5	ENSMUSG00000048442	66528	coding	small integral membrane protein 5
Spata19	ENSMUSG00000031991	75469	coding	spermatogenesis associated 19	Hpcal1	ENSMUSG00000071379	53602	coding	hippocalcin-like 1
Apoc3	ENSMUSG00000032081	11814	coding	apolipoprotein C-III	5730507C01Rik	ENSMUSG00000073197	236366	coding	RIKEN cDNA 5730507C01 gene
Ltf	ENSMUSG00000032496	17002	coding	lactotransferrin	AK157302	ENSMUSG00000078139	NA	coding	cDNA sequence AK157302
Nepn	ENSMUSG00000038624	66650	coding	nephrocan	Zfp273	ENSMUSG00000030446	212569	coding	zinc finger protein 273
Gm1553	ENSMUSG00000094186	432480	coding	predicted gene 1553	Erbin	ENSMUSG00000021709	59079	coding	Erbb2 interacting protein
Sap30l	ENSMUSG00000020519	50724	coding	SAP30-like	Itga1	ENSMUSG00000042284	109700	coding	integrin alpha 1
Trpv1	ENSMUSG00000005952	193034	coding	transient receptor potential cation channel, subfamily V, member 1	Top2b	ENSMUSG00000017485	21974	coding	topoisomerase (DNA) II beta
Pnmt	ENSMUSG00000038216	18948	coding	phenylethanolamine-N-methyltransferase	Slc7a7	ENSMUSG00000000958	20540	coding	solute carrier family 7 (cationic amino acid transporter, y+ system), member 7
Krt25	ENSMUSG00000035831	70810	coding	keratin 25	Dhrs4	ENSMUSG00000022210	28200	coding	dehydrogenase/reductase (SDR family) member 4
Krt16	ENSMUSG00000053797	16666	coding	keratin 16	Cenpj	ENSMUSG00000064128	219103	coding	centromere protein J
Serpina3b	ENSMUSG00000066364	271047	coding	serine (or cysteine) peptidase inhibitor, clade A, member 3B	Pibf1	ENSMUSG00000022064	52023	coding	progesterone immunomodulatory binding factor 1
Eif4e1b	ENSMUSG00000074895	218268	coding	eukaryotic translation initiation factor 4E family member 1B	Uchl3	ENSMUSG00000022111	50933	coding	ubiquitin carboxyl-terminal esterase L3 (ubiquitin thiolesterase)
Ctla2b	ENSMUSG00000074874	13025	coding	cytotoxic T lymphocyte-associated protein 2 beta	Cln5	ENSMUSG00000022125	211286	coding	ceroid-lipofuscinosis, neuronal 5
1700029F12Rik	ENSMUSG00000052075	66479	coding	RIKEN cDNA 1700029F12 gene	Npr3	ENSMUSG00000022206	18162	coding	natriuretic peptide receptor 3
Fam107a	ENSMUSG00000021750	268709	coding	family with sequence similarity 107, member A	Atpsckmt	ENSMUSG00000039065	68073	coding	ATP synthase C subunit lysine N-methyltransferase
Plac9a	ENSMUSG00000095304	211623	coding	placenta specific 9a	Mal2	ENSMUSG00000024479	105853	coding	mal, T cell differentiation protein 2
1700025B11Rik	ENSMUSG00000101113	NA	coding	RIKEN cDNA 1700025B11 gene	Atad2	ENSMUSG00000022360	70472	coding	ATPase family, AAA domain containing 2
Pdgfb	ENSMUSG00000000489	18591	coding	platelet derived growth factor, B polypeptide	Dazap2	ENSMUSG00000000346	23994	coding	DAZ associated protein 2
Ftdc1	ENSMUSG00000075002	328695	coding	ferritin domain containing 1	Bin2	ENSMUSG00000098112	668218	coding	bridging integrator 2
Tmem204	ENSMUSG00000024168	407831	coding	transmembrane protein 204	Serpind1	ENSMUSG00000022766	15160	coding	serine (or cysteine) peptidase inhibitor, clade D, member 1
Ccdc192	ENSMUSG00000058925	75444	coding	coiled-coil domain containing 192	Upk1b	ENSMUSG00000049436	22268	coding	uroplakin 1B
Plaat5	ENSMUSG00000024973	66727	coding	phospholipase A and acyltransferase 5	Atg3	ENSMUSG00000022663	67841	coding	autophagy related 3
mt-Nd1	ENSMUSG00000064341	17716	coding	mitochondrially encoded NADH dehydrogenase 1	Mtpap	ENSMUSG00000024234	67440	coding	mitochondrial poly(A) polymerase
mt-Nd2	ENSMUSG00000064345	17717	coding	mitochondrially encoded NADH dehydrogenase 2	Greb1l	ENSMUSG00000042942	381157	coding	growth regulation by estrogen in breast cancer-like
mt-Co1	ENSMUSG00000064351	17708	coding	mitochondrially encoded cytochrome c oxidase I	Tnfaip8	ENSMUSG00000062210	106869	coding	tumor necrosis factor, alpha-induced protein 8
mt-Nd4	ENSMUSG00000064363	17719	coding	mitochondrially encoded NADH dehydrogenase 4	Spink13	ENSMUSG00000073551	100038417	coding	serine peptidase inhibitor, Kazal type 13
mt-Nd5	ENSMUSG00000064367	17721	coding	mitochondrially encoded NADH dehydrogenase 5	8030462N17Rik	ENSMUSG00000047466	212163	coding	RIKEN cDNA 8030462N17 gene
mt-Cytb	ENSMUSG00000064370	17711	coding	mitochondrially encoded cytochrome b	Plaat3	ENSMUSG00000060675	225845	coding	phospholipase A and acyltransferase 3
Otc	ENSMUSG00000031173	18416	coding	ornithine transcarbamylase	Fam111a	ENSMUSG00000024691	107373	coding	family with sequence similarity 111, member A
H2al1e	ENSMUSG00000095413	547160	coding	H2A histone family member L1E	Pum3	ENSMUSG00000041360	52874	coding	pumilio RNA-binding family member 3
Btg1c	ENSMUSG00000098348	194735	coding	BTG anti-proliferation factor 1C	mt-Co1	ENSMUSG00000064351	17708	coding	mitochondrially encoded cytochrome c oxidase I
Gm22357	ENSMUSG00000064816	115487638	snoRNA	predicted gene, 22357	mt-Co2	ENSMUSG00000064354	17709	coding	mitochondrially encoded cytochrome c oxidase II
Gm23297	ENSMUSG00000065118	115486827	snoRNA	predicted gene, 23297	mt-Atp8	ENSMUSG00000064356	17706	coding	mitochondrially encoded ATP synthase 8
Snord8	ENSMUSG00000093044	100217445	snoRNA	small nucleolar RNA, C/D box 8	mt-Atp6	ENSMUSG00000064357	17705	coding	mitochondrially encoded ATP synthase 6
Gm24400	ENSMUSG00000088490	115489076	snRNA	predicted gene, 24400	mt-Nd4	ENSMUSG00000064363	17719	coding	mitochondrially encoded NADH dehydrogenase 4
2010010A06Rik	ENSMUSG00000102047	100503117	pseudo	RIKEN cDNA 2010010A06 gene	mt-Nd5	ENSMUSG00000064367	17721	coding	mitochondrially encoded NADH dehydrogenase 5
Gm10925	ENSMUSG00000100862	NA	pseudo	predicted gene 10925	mt-Cytb	ENSMUSG00000064370	17711	coding	mitochondrially encoded cytochrome b
Gm20287	ENSMUSG00000092551	NA	pseudo	predicted gene, 20287	Maob	ENSMUSG00000040147	109731	coding	monoamine oxidase B
Gm15142	ENSMUSG00000084367	100040899	pseudo	predicted gene 15142	Cetn2	ENSMUSG00000031347	26370	coding	centrin 2
					Mid2	ENSMUSG00000000266	23947	coding	midline 2
					Ubqln2	ENSMUSG00000050148	54609	coding	ubiquilin 2
					Ptchd1	ENSMUSG00000041552	211612	coding	patched domain containing 1
					Hccs	ENSMUSG00000031352	15159	coding	holocytochrome c synthetase

## Sheet: ND_5 in WT
WT_GSE117357					WT_GSE173926
Symbol	Ensembl Gene ID	Entrez	Type	Description	Symbol	Ensembl Gene ID	Entrez	Type	Description
Ighg2b	ENSMUSG00000076613	NA	IG_C	immunoglobulin heavy constant gamma 2B	Ighd	ENSMUSG00000104213	NA	IG_C	immunoglobulin heavy constant delta
4930486I03Rik	ENSMUSG00000089914	75028	lncRNA	RIKEN cDNA 4930486I03 gene	Il1bos	ENSMUSG00000074805	329514	lncRNA	interleukin 1 beta, opposite strand
Gm5524	ENSMUSG00000101514	NA	lncRNA	predicted gene 5524	A430035B10Rik	ENSMUSG00000087305	320312	lncRNA	RIKEN cDNA A430035B10 gene
Gm13497	ENSMUSG00000086349	329404	lncRNA	predicted gene 13497	A830019P07Rik	ENSMUSG00000094707	329056	lncRNA	RIKEN cDNA A830019P07 gene
Platr14	ENSMUSG00000086454	74959	lncRNA	pluripotency associated transcript 14	H2-T10	ENSMUSG00000079491	NA	pseudo	histocompatibility 2, T region locus 10
Gm11476	ENSMUSG00000085596	NA	lncRNA	predicted gene 11476	Gm13623	ENSMUSG00000083007	NA	pseudo	predicted gene 13623
2310034O05Rik	ENSMUSG00000100157	69571	lncRNA	RIKEN cDNA 2310034O05 gene	Gm5430	ENSMUSG00000098180	NA	pseudo	predicted gene 5430
1700051A21Rik	ENSMUSG00000086951	73366	lncRNA	RIKEN cDNA 1700051A21 gene	Tmem131	ENSMUSG00000026116	56030	coding	transmembrane protein 131
Gm5083	ENSMUSG00000089815	328235	lncRNA	predicted gene 5083	Slc40a1	ENSMUSG00000025993	53945	coding	solute carrier family 40 (iron-regulated transporter), member 1
G530011O06Rik	ENSMUSG00000072844	654820	lncRNA	RIKEN cDNA G530011O06 gene	Tmem169	ENSMUSG00000026188	271711	coding	transmembrane protein 169
Cxcl11	ENSMUSG00000060183	NA	pseudo	chemokine (C-X-C motif) ligand 11	Ptma	ENSMUSG00000026238	19231	coding	prothymosin alpha
Gm5421	ENSMUSG00000097245	NA	pseudo	predicted gene 5421	Ikbke	ENSMUSG00000042349	56489	coding	inhibitor of kappaB kinase epsilon
Fmo4	ENSMUSG00000026692	226564	coding	flavin containing monooxygenase 4	Ppfia4	ENSMUSG00000026458	68507	coding	protein tyrosine phosphatase, receptor type, f polypeptide (PTPRF), interacting protein (liprin), alpha 4
Traf5	ENSMUSG00000026637	22033	coding	TNF receptor-associated factor 5	B3galt2	ENSMUSG00000033849	26878	coding	UDP-Gal:betaGlcNAc beta 1,3-galactosyltransferase, polypeptide 2
Prdm12	ENSMUSG00000079466	381359	coding	PR domain containing 12	Mr1	ENSMUSG00000026471	15064	coding	major histocompatibility complex, class I-related
Mybpc3	ENSMUSG00000002100	17868	coding	myosin binding protein C, cardiac	Fmn2	ENSMUSG00000028354	54418	coding	formin 2
Muc15	ENSMUSG00000050808	269328	coding	mucin 15	Efcab2	ENSMUSG00000026495	68226	coding	EF-hand calcium binding domain 2
Shc4	ENSMUSG00000035109	271849	coding	SHC (Src homology 2 domain containing) family, member 4	Hmcn2	ENSMUSG00000055632	665700	coding	hemicentin 2
S100a6	ENSMUSG00000001025	20200	coding	S100 calcium binding protein A6 (calcyclin)	Tgm6	ENSMUSG00000027403	241636	coding	transglutaminase 6
Hjv	ENSMUSG00000038403	69585	coding	hemojuvelin BMP co-receptor	Crls1	ENSMUSG00000027357	66586	coding	cardiolipin synthase 1
Cdkn2c	ENSMUSG00000028551	12580	coding	cyclin dependent kinase inhibitor 2C	Cyp7b1	ENSMUSG00000039519	13123	coding	cytochrome P450, family 7, subfamily b, polypeptide 1
Slc2a1	ENSMUSG00000028645	20525	coding	solute carrier family 2 (facilitated glucose transporter), member 1	Kpna4	ENSMUSG00000027782	16649	coding	karyopherin (importin) alpha 4
Mfsd2a	ENSMUSG00000028655	76574	coding	major facilitator superfamily domain containing 2A	Fcrls	ENSMUSG00000015852	80891	coding	Fc receptor-like S, scavenger receptor
Cd164l2	ENSMUSG00000028865	69655	coding	CD164 sialomucin-like 2	Bglap	ENSMUSG00000074483	12096	coding	bone gamma carboxyglutamate protein
C1qb	ENSMUSG00000036905	12260	coding	complement component 1, q subcomponent, beta polypeptide	Rnf20	ENSMUSG00000028309	109331	coding	ring finger protein 20
Cenps	ENSMUSG00000073705	69928	coding	centromere protein S	Frg2f1	ENSMUSG00000087385	433752	coding	FSHD region gene 2 family member 1
0610040J01Rik	ENSMUSG00000060512	76261	coding	RIKEN cDNA 0610040J01 gene	Tmem35b	ENSMUSG00000070737	100039968	coding	transmembrane protein 35B
Dspp	ENSMUSG00000053268	666279	coding	dentin sialophosphoprotein	Stmn1	ENSMUSG00000028832	16765	coding	stathmin 1
Tmem119	ENSMUSG00000054675	231633	coding	transmembrane protein 119	Tardbp	ENSMUSG00000041459	230908	coding	TAR DNA binding protein
Sh2b3	ENSMUSG00000042594	16923	coding	SH2B adaptor protein 3	Smim1	ENSMUSG00000078350	68859	coding	small integral membrane protein 1
Eif4h	ENSMUSG00000040731	22384	coding	eukaryotic translation initiation factor 4H	Agap3	ENSMUSG00000023353	213990	coding	ArfGAP with GTPase domain, ankyrin repeat and PH domain 3
Flt1	ENSMUSG00000029648	14254	coding	FMS-like tyrosine kinase 1	Slc2a9	ENSMUSG00000005107	117591	coding	solute carrier family 2 (facilitated glucose transporter), member 9
D630045J12Rik	ENSMUSG00000063455	330286	coding	RIKEN cDNA D630045J12 gene	Cd38	ENSMUSG00000029084	12494	coding	CD38 antigen
Eogt	ENSMUSG00000035245	101351	coding	EGF domain-specific O-linked N-acetylglucosamine (GlcNAc) transferase	Ppat	ENSMUSG00000029246	231327	coding	phosphoribosyl pyrophosphate amidotransferase
Usp18	ENSMUSG00000030107	24110	coding	ubiquitin specific peptidase 18	Slc4a4	ENSMUSG00000060961	54403	coding	solute carrier family 4 (anion exchanger), member 4
Abcc9	ENSMUSG00000030249	20928	coding	ATP-binding cassette, sub-family C (CFTR/MRP), member 9	Coq5	ENSMUSG00000041733	52064	coding	coenzyme Q5 methyltransferase
Map3k10	ENSMUSG00000040390	269881	coding	mitogen-activated protein kinase kinase kinase 10	Card11	ENSMUSG00000036526	108723	coding	caspase recruitment domain family, member 11
Hras	ENSMUSG00000025499	15461	coding	Harvey rat sarcoma virus oncogene	Pdap1	ENSMUSG00000029623	231887	coding	PDGFA associated protein 1
Pde4c	ENSMUSG00000031842	110385	coding	phosphodiesterase 4C, cAMP specific	Rarres2	ENSMUSG00000009281	71660	coding	retinoic acid receptor responder (tazarotene induced) 2
Klf2	ENSMUSG00000055148	16598	coding	Kruppel-like factor 2 (lung)	Cacng7	ENSMUSG00000069806	81904	coding	calcium channel, voltage-dependent, gamma subunit 7
Aars	ENSMUSG00000031960	234734	coding	alanyl-tRNA synthetase	Dedd2	ENSMUSG00000054499	67379	coding	death effector domain-containing DNA binding protein 2
Slc38a8	ENSMUSG00000034224	234788	coding	solute carrier family 38, member 8	Mctp2	ENSMUSG00000032776	244049	coding	multiple C2 domains, transmembrane 2
Slc7a5	ENSMUSG00000040010	20539	coding	solute carrier family 7 (cationic amino acid transporter, y+ system), member 5	Acan	ENSMUSG00000030607	11595	coding	aggrecan
Egln1	ENSMUSG00000031987	112405	coding	egl-9 family hypoxia-inducible factor 1	Tlnrd1	ENSMUSG00000070462	80889	coding	talin rod domain containing 1
Pate9	ENSMUSG00000074448	434396	coding	prostate and testis expressed 9	Cfap97d2	ENSMUSG00000090336	403185	coding	CFAP97 domain containing 2
Nrgn	ENSMUSG00000053310	64011	coding	neurogranin	Agpat5	ENSMUSG00000031467	52123	coding	1-acylglycerol-3-phosphate O-acyltransferase 5 (lysophosphatidic acid acyltransferase, epsilon)
Treh	ENSMUSG00000032098	58866	coding	trehalase (brush-border membrane glycoprotein)	Capns2	ENSMUSG00000078144	69543	coding	calpain, small subunit 2
Dapk2	ENSMUSG00000032380	13143	coding	death-associated protein kinase 2	Adamts18	ENSMUSG00000053399	208936	coding	a disintegrin-like and metallopeptidase (reprolysin type) with thrombospondin type 1 motif, 18
Slc9a9	ENSMUSG00000031129	331004	coding	solute carrier family 9 (sodium/hydrogen exchanger), member 9	Fdxacb1	ENSMUSG00000037845	382137	coding	ferredoxin-fold anticodon binding domain containing 1
Camp	ENSMUSG00000038357	12796	coding	cathelicidin antimicrobial peptide	Acat1	ENSMUSG00000032047	110446	coding	acetyl-Coenzyme A acetyltransferase 1
Ltf	ENSMUSG00000032496	17002	coding	lactotransferrin	Pstpip1	ENSMUSG00000032322	19200	coding	proline-serine-threonine phosphatase-interacting protein 1
Trak1	ENSMUSG00000032536	67095	coding	trafficking protein, kinesin binding 1	Plekho2	ENSMUSG00000050721	102595	coding	pleckstrin homology domain containing, family O member 2
Zfp651	ENSMUSG00000013419	270210	coding	zinc finger protein 651	Lactb	ENSMUSG00000032370	80907	coding	lactamase, beta
Abhd17a	ENSMUSG00000003346	216169	coding	abhydrolase domain containing 17A	Ccpg1	ENSMUSG00000034563	72278	coding	cell cycle progression 1
Vmn2r87	ENSMUSG00000091511	625131	coding	vomeronasal 2, receptor 87	Dipk2a	ENSMUSG00000045414	68861	coding	divergent protein kinase domain 2A
Xbp1	ENSMUSG00000020484	22433	coding	X-box binding protein 1	Col10a1	ENSMUSG00000039462	12813	coding	collagen, type X, alpha 1
Sap30l	ENSMUSG00000020519	50724	coding	SAP30-like	Fyn	ENSMUSG00000019843	14360	coding	Fyn proto-oncogene
Trpv1	ENSMUSG00000005952	193034	coding	transient receptor potential cation channel, subfamily V, member 1	Chst3	ENSMUSG00000057337	53374	coding	carbohydrate sulfotransferase 3
Rasl10b	ENSMUSG00000020684	276952	coding	RAS-like, family 10, member B	D930020B18Rik	ENSMUSG00000047642	216393	coding	RIKEN cDNA D930020B18 gene
Pnmt	ENSMUSG00000038216	18948	coding	phenylethanolamine-N-methyltransferase	Atp23	ENSMUSG00000025436	68876	coding	ATP23 metallopeptidase and ATP synthase assembly factor homolog
Krt16	ENSMUSG00000053797	16666	coding	keratin 16	Nefh	ENSMUSG00000020396	380684	coding	neurofilament, heavy polypeptide
Kcnj2	ENSMUSG00000041695	16518	coding	potassium inwardly-rectifying channel, subfamily J, member 2	Tgtp2	ENSMUSG00000078921	100039796	coding	T cell specific GTPase 2
Metrnl	ENSMUSG00000039208	210029	coding	meteorin, glial cell differentiation regulator-like	Pimreg	ENSMUSG00000020808	109212	coding	PICALM interacting mitotic regulator
Serpina3b	ENSMUSG00000066364	271047	coding	serine (or cysteine) peptidase inhibitor, clade A, member 3B	Aldoc	ENSMUSG00000017390	11676	coding	aldolase C, fructose-bisphosphate
Ppp1r3g	ENSMUSG00000050423	76487	coding	protein phosphatase 1, regulatory subunit 3G	Pex12	ENSMUSG00000018733	103737	coding	peroxisomal biogenesis factor 12
Dtnbp1	ENSMUSG00000057531	94245	coding	dystrobrevin binding protein 1	Tmem106a	ENSMUSG00000034947	217203	coding	transmembrane protein 106A
Fgfr4	ENSMUSG00000005320	14186	coding	fibroblast growth factor receptor 4	Itgb3	ENSMUSG00000020689	16416	coding	integrin beta 3
Slc34a1	ENSMUSG00000021490	20505	coding	solute carrier family 34 (sodium phosphate), member 1	5730507C01Rik	ENSMUSG00000073197	236366	coding	RIKEN cDNA 5730507C01 gene
Ctla2b	ENSMUSG00000074874	13025	coding	cytotoxic T lymphocyte-associated protein 2 beta	Zfp36l1	ENSMUSG00000021127	12192	coding	zinc finger protein 36, C3H type-like 1
Fst	ENSMUSG00000021765	14313	coding	follistatin	Naa35	ENSMUSG00000021555	78689	coding	N(alpha)-acetyltransferase 35, NatC auxiliary subunit
Fam107a	ENSMUSG00000021750	268709	coding	family with sequence similarity 107, member A	4930486L24Rik	ENSMUSG00000050345	214639	coding	RIKEN cDNA 4930486L24 gene
Bap1	ENSMUSG00000021901	104416	coding	Brca1 associated protein 1	Itga1	ENSMUSG00000042284	109700	coding	integrin alpha 1
Scel	ENSMUSG00000022123	64929	coding	sciellin	Slc7a7	ENSMUSG00000000958	20540	coding	solute carrier family 7 (cationic amino acid transporter, y+ system), member 7
Tpm3-rs7	ENSMUSG00000058126	NA	coding	tropomyosin 3, related sequence 7	Msra	ENSMUSG00000054733	110265	coding	methionine sulfoxide reductase A
Ly6a	ENSMUSG00000075602	110454	coding	lymphocyte antigen 6 complex, locus A	Rubcnl	ENSMUSG00000034959	271221	coding	RUN and cysteine rich domain containing beclin 1 interacting protein like
Ly6c1	ENSMUSG00000079018	17067	coding	lymphocyte antigen 6 complex, locus C1	Uchl3	ENSMUSG00000022111	50933	coding	ubiquitin carboxyl-terminal esterase L3 (ubiquitin thiolesterase)
Cbx6	ENSMUSG00000089715	494448	coding	chromobox 6	Mal2	ENSMUSG00000024479	105853	coding	mal, T cell differentiation protein 2
Smagp	ENSMUSG00000053559	207818	coding	small cell adhesion glycoprotein	Nckap1l	ENSMUSG00000022488	105855	coding	NCK associated protein 1 like
Med15	ENSMUSG00000012114	94112	coding	mediator complex subunit 15	Atg3	ENSMUSG00000022663	67841	coding	autophagy related 3
Rtn4r	ENSMUSG00000043811	65079	coding	reticulon 4 receptor	Fzd8	ENSMUSG00000036904	14370	coding	frizzled class receptor 8
Fbxl16	ENSMUSG00000025738	214931	coding	F-box and leucine-rich repeat protein 16	Abhd3	ENSMUSG00000002475	106861	coding	abhydrolase domain containing 3
H2-Oa	ENSMUSG00000024334	15001	coding	histocompatibility 2, O region alpha locus	Tnfaip8	ENSMUSG00000062210	106869	coding	tumor necrosis factor, alpha-induced protein 8
Ehmt2	ENSMUSG00000013787	110147	coding	euchromatic histone lysine N-methyltransferase 2	Me2	ENSMUSG00000024556	107029	coding	malic enzyme 2, NAD(+)-dependent, mitochondrial
Muc21	ENSMUSG00000090588	672682	coding	mucin 21	Fam111a	ENSMUSG00000024691	107373	coding	family with sequence similarity 111, member A
Mllt1	ENSMUSG00000024212	64144	coding	myeloid/lymphoid or mixed-lineage leukemia	Rln1	ENSMUSG00000039097	19773	coding	relaxin 1
1810055G02Rik	ENSMUSG00000035372	72056	coding	RIKEN cDNA 1810055G02 gene	mt-Nd1	ENSMUSG00000064341	17716	coding	mitochondrially encoded NADH dehydrogenase 1
Npas4	ENSMUSG00000045903	225872	coding	neuronal PAS domain protein 4	mt-Nd2	ENSMUSG00000064345	17717	coding	mitochondrially encoded NADH dehydrogenase 2
Syvn1	ENSMUSG00000024807	74126	coding	synovial apoptosis inhibitor 1, synoviolin	mt-Co1	ENSMUSG00000064351	17708	coding	mitochondrially encoded cytochrome c oxidase I
Cd6	ENSMUSG00000024670	12511	coding	CD6 antigen	mt-Co2	ENSMUSG00000064354	17709	coding	mitochondrially encoded cytochrome c oxidase II
mt-Nd1	ENSMUSG00000064341	17716	coding	mitochondrially encoded NADH dehydrogenase 1	mt-Atp6	ENSMUSG00000064357	17705	coding	mitochondrially encoded ATP synthase 6
mt-Nd2	ENSMUSG00000064345	17717	coding	mitochondrially encoded NADH dehydrogenase 2	mt-Nd4l	ENSMUSG00000065947	17720	coding	mitochondrially encoded NADH dehydrogenase 4L
mt-Co1	ENSMUSG00000064351	17708	coding	mitochondrially encoded cytochrome c oxidase I	mt-Nd4	ENSMUSG00000064363	17719	coding	mitochondrially encoded NADH dehydrogenase 4
mt-Co2	ENSMUSG00000064354	17709	coding	mitochondrially encoded cytochrome c oxidase II	mt-Cytb	ENSMUSG00000064370	17711	coding	mitochondrially encoded cytochrome b
mt-Co3	ENSMUSG00000064358	17710	coding	mitochondrially encoded cytochrome c oxidase III	Ebp	ENSMUSG00000031168	13595	coding	phenylalkylamine Ca2+ antagonist (emopamil) binding protein
mt-Nd4l	ENSMUSG00000065947	17720	coding	mitochondrially encoded NADH dehydrogenase 4L	Wdr44	ENSMUSG00000036769	72404	coding	WD repeat domain 44
mt-Nd4	ENSMUSG00000064363	17719	coding	mitochondrially encoded NADH dehydrogenase 4	Xpnpep2	ENSMUSG00000037005	170745	coding	X-prolyl aminopeptidase (aminopeptidase P) 2, membrane-bound
mt-Cytb	ENSMUSG00000064370	17711	coding	mitochondrially encoded cytochrome b	Enox2	ENSMUSG00000031109	209224	coding	ecto-NOX disulfide-thiol exchanger 2
Alas2	ENSMUSG00000025270	11656	coding	aminolevulinic acid synthase 2, erythroid	Pof1b	ENSMUSG00000034607	69693	coding	premature ovarian failure 1B
Mid1	ENSMUSG00000035299	17318	coding	midline 1	Mid2	ENSMUSG00000000266	23947	coding	midline 2
Gm10925	ENSMUSG00000100862	NA	pseudo	predicted gene 10925	Hccs	ENSMUSG00000031352	15159	coding	holocytochrome c synthetase

## Sheet: ND_6 in WT
WT_GSE117357					WT_GSE173926
Symbol	Ensembl Gene ID	Entrez	Type	Description	Symbol	Ensembl Gene ID	Entrez	Type	Description
4930443O20Rik	ENSMUSG00000086969	74687	lncRNA	RIKEN cDNA 4930443O20 gene	Gm32200	ENSMUSG00000103114	102634668	lncRNA	predicted gene, 32200
9530080O11Rik	ENSMUSG00000044125	319247	lncRNA	RIKEN cDNA 9530080O11 gene	Gm10516	ENSMUSG00000097316	100038712	lncRNA	predicted gene 10516
Mir99ahg	ENSMUSG00000090386	77994	lncRNA	Mir99a and Mirlet7c-1 host gene (non-protein coding)	Il1bos	ENSMUSG00000074805	329514	lncRNA	interleukin 1 beta, opposite strand
Malat1	ENSMUSG00000092341	72289	lncRNA	metastasis associated lung adenocarcinoma transcript 1 (non-coding RNA)	Gm14164	ENSMUSG00000068062	791417	lncRNA	predicted gene 14164
Gm12671	ENSMUSG00000095937	NA	pseudo	predicted gene 12671	5830444B04Rik	ENSMUSG00000084803	641454	lncRNA	RIKEN cDNA 5830444B04 gene
Slco5a1	ENSMUSG00000025938	240726	coding	solute carrier organic anion transporter family, member 5A1	Gm16118	ENSMUSG00000089797	NA	lncRNA	predicted gene 16118
Gdap1	ENSMUSG00000025777	14545	coding	ganglioside-induced differentiation-associated-protein 1	4930447F24Rik	ENSMUSG00000102224	76873	lncRNA	RIKEN cDNA 4930447F24 gene
D630023F18Rik	ENSMUSG00000044816	98303	coding	RIKEN cDNA D630023F18 gene	Gm4926	ENSMUSG00000086909	237749	lncRNA	predicted gene 4926
Map2	ENSMUSG00000015222	17756	coding	microtubule-associated protein 2	2010001A14Rik	ENSMUSG00000087165	76516	lncRNA	RIKEN cDNA 2010001A14 gene
Stk25	ENSMUSG00000026277	59041	coding	serine/threonine kinase 25 (yeast)	AU040972	ENSMUSG00000091523	104522	lncRNA	expressed sequence AU040972
St8sia4	ENSMUSG00000040710	20452	coding	ST8 alpha-N-acetyl-neuraminide alpha-2,8-sialyltransferase 4	Rptoros	ENSMUSG00000085081	319454	lncRNA	regulatory associated protein of MTOR, complex 1, opposite strand
Kif18a	ENSMUSG00000027115	228421	coding	kinesin family member 18A	Gm10421	ENSMUSG00000099907	100038689	lncRNA	predicted gene 10421
Tmem87b	ENSMUSG00000014353	72477	coding	transmembrane protein 87B	1700018A04Rik	ENSMUSG00000038408	71307	lncRNA	RIKEN cDNA 1700018A04 gene
Trmt6	ENSMUSG00000037376	66926	coding	tRNA methyltransferase 6	Gm5087	ENSMUSG00000051729	328354	lncRNA	predicted gene 5087
E2f5	ENSMUSG00000027552	13559	coding	E2F transcription factor 5	Glo1-ps	ENSMUSG00000075391	NA	pseudo	glyoxalase 1, pseudogene
Hps3	ENSMUSG00000027615	12807	coding	HPS3, biogenesis of lysosomal organelles complex 2 subunit 1	Gm5851	ENSMUSG00000104028	NA	pseudo	predicted gene 5851
Kcnab1	ENSMUSG00000027827	16497	coding	potassium voltage-gated channel, shaker-related subfamily, beta member 1	Gm4609	ENSMUSG00000078592	NA	pseudo	predicted gene 4609
Mrpl9	ENSMUSG00000028140	78523	coding	mitochondrial ribosomal protein L9	Ywhaq-ps2	ENSMUSG00000082052	NA	pseudo	tyrosine 3-monooxygenase/tryptophan 5-monooxygenase activation protein theta, pseudogene 2
Usp53	ENSMUSG00000039701	99526	coding	ubiquitin specific peptidase 53	Gm5805	ENSMUSG00000061848	NA	pseudo	predicted gene 5805
Tacr3	ENSMUSG00000028172	21338	coding	tachykinin receptor 3	Tpp2	ENSMUSG00000041763	22019	coding	tripeptidyl peptidase II
Nol6	ENSMUSG00000028430	230082	coding	nucleolar protein family 6 (RNA-associated)	C130026I21Rik	ENSMUSG00000052477	620078	coding	RIKEN cDNA C130026I21 gene
Pakap	ENSMUSG00000089945	677884	coding	paralemmin A kinase anchor protein	Syt2	ENSMUSG00000026452	20980	coding	synaptotagmin II
Pole3	ENSMUSG00000028394	59001	coding	polymerase (DNA directed), epsilon 3 (p17 subunit)	Ncf2	ENSMUSG00000026480	17970	coding	neutrophil cytosolic factor 2
Tceanc2	ENSMUSG00000028619	66526	coding	transcription elongation factor A (SII) N-terminal and central domain containing 2	Fmn2	ENSMUSG00000028354	54418	coding	formin 2
Echdc2	ENSMUSG00000028601	52430	coding	enoyl Coenzyme A hydratase domain containing 2	Ush2a	ENSMUSG00000026609	22283	coding	usherin
Btf3l4	ENSMUSG00000028568	70533	coding	basic transcription factor 3-like 4	Lmo2	ENSMUSG00000032698	16909	coding	LIM domain only 2
Pou3f1	ENSMUSG00000090125	18991	coding	POU domain, class 3, transcription factor 1	Patl2	ENSMUSG00000027233	67578	coding	protein associated with topoisomerase II homolog 2 (yeast)
Sorcs2	ENSMUSG00000029093	81840	coding	sortilin-related VPS10 domain containing receptor 2	Ripor3	ENSMUSG00000074577	69553	coding	RIPOR family member 3
Fbxl5	ENSMUSG00000039753	242960	coding	F-box and leucine-rich repeat protein 5	Shox2	ENSMUSG00000027833	20429	coding	short stature homeobox 2
Kctd7	ENSMUSG00000034110	212919	coding	potassium channel tetramerisation domain containing 7	Trim59	ENSMUSG00000034317	66949	coding	tripartite motif-containing 59
Dync1i1	ENSMUSG00000029757	13426	coding	dynein cytoplasmic 1 intermediate chain 1	Bche	ENSMUSG00000027792	12038	coding	butyrylcholinesterase
Braf	ENSMUSG00000002413	109880	coding	Braf transforming gene	Creb3l4	ENSMUSG00000027938	78284	coding	cAMP responsive element binding protein 3-like 4
Chl1	ENSMUSG00000030077	12661	coding	cell adhesion molecule L1-like	Mllt11	ENSMUSG00000053192	56772	coding	myeloid/lymphoid or mixed-lineage leukemia
Zfp422	ENSMUSG00000059878	67255	coding	zinc finger protein 422	Trim45	ENSMUSG00000033233	229644	coding	tripartite motif-containing 45
H2aj	ENSMUSG00000060032	232440	coding	H2J.A histone	Sgms2	ENSMUSG00000050931	74442	coding	sphingomyelin synthase 2
Zfp260	ENSMUSG00000049421	26466	coding	zinc finger protein 260	Gstcd	ENSMUSG00000028018	67553	coding	glutathione S-transferase, C-terminal domain containing
Uqcrc2	ENSMUSG00000030884	67003	coding	ubiquinol cytochrome c reductase core protein 2	Pnrc1	ENSMUSG00000040128	108767	coding	proline-rich nuclear receptor coactivator 1
Scnn1b	ENSMUSG00000030873	20277	coding	sodium channel, nonvoltage-gated 1 beta	Adamtsl1	ENSMUSG00000066113	77739	coding	ADAMTS-like 1
Kdm8	ENSMUSG00000030752	77035	coding	lysine (K)-specific demethylase 8	Dennd4c	ENSMUSG00000038024	329877	coding	DENN/MADD domain containing 4C
Pstk	ENSMUSG00000063179	214580	coding	phosphoseryl-tRNA kinase	L1td1	ENSMUSG00000087166	381591	coding	LINE-1 type transposase domain containing 1
Tm2d2	ENSMUSG00000031556	69742	coding	TM2 domain containing 2	Rhbdl2	ENSMUSG00000043333	230726	coding	rhomboid like 2
Hgsnat	ENSMUSG00000037260	52120	coding	heparan-alpha-glucosaminide N-acetyltransferase	Tmem35b	ENSMUSG00000070737	100039968	coding	transmembrane protein 35B
Tma16	ENSMUSG00000025591	66282	coding	translation machinery associated 16	Kcnh2	ENSMUSG00000038319	16511	coding	potassium voltage-gated channel, subfamily H (eag-related), member 2
Tradd	ENSMUSG00000031887	71609	coding	TNFRSF1A-associated via death domain	Klf3	ENSMUSG00000029178	16599	coding	Kruppel-like factor 3 (basic)
Taf5l	ENSMUSG00000038697	102162	coding	TATA-box binding protein associated factor 5 like	Corin	ENSMUSG00000005220	53419	coding	corin, serine peptidase
Zfp810	ENSMUSG00000066829	235050	coding	zinc finger protein 810	Smr3a	ENSMUSG00000029280	20599	coding	submaxillary gland androgen regulated protein 3A
Foxred1	ENSMUSG00000039048	235169	coding	FAD-dependent oxidoreductase domain containing 1	Idua	ENSMUSG00000033540	15932	coding	iduronidase, alpha-L
Filip1	ENSMUSG00000034898	70598	coding	filamin A interacting protein 1	Crlf2	ENSMUSG00000033467	57914	coding	cytokine receptor-like factor 2
Lats1	ENSMUSG00000040021	16798	coding	large tumor suppressor	Lrwd1	ENSMUSG00000029703	71735	coding	leucine-rich repeats and WD repeat domain containing 1
Eea1	ENSMUSG00000036499	216238	coding	early endosome antigen 1	Lrch4	ENSMUSG00000093445	231798	coding	leucine-rich repeats and calponin homology (CH) domain containing 4
Grip1	ENSMUSG00000034813	74053	coding	glutamate receptor interacting protein 1	Mios	ENSMUSG00000042447	252875	coding	meiosis regulator for oocyte development
Nipsnap1	ENSMUSG00000034285	18082	coding	nipsnap homolog 1	Clec12a	ENSMUSG00000053063	232413	coding	C-type lectin domain family 12, member a
Dbnl	ENSMUSG00000020476	13169	coding	drebrin-like	Tescl	ENSMUSG00000055826	69301	coding	tescalcin-like
Pank3	ENSMUSG00000018846	211347	coding	pantothenate kinase 3	Wdr62	ENSMUSG00000037020	233064	coding	WD repeat domain 62
Zfp879	ENSMUSG00000044296	214779	coding	zinc finger protein 879	Dpy19l3	ENSMUSG00000043671	233115	coding	dpy-19-like 3 (C. elegans)
Col23a1	ENSMUSG00000063564	237759	coding	collagen, type XXIII, alpha 1	Hsd17b14	ENSMUSG00000030825	66065	coding	hydroxysteroid (17-beta) dehydrogenase 14
Trim11	ENSMUSG00000020455	94091	coding	tripartite motif-containing 11	Sec1	ENSMUSG00000040364	56546	coding	secretory blood group 1
Alox8	ENSMUSG00000020891	11688	coding	arachidonate 8-lipoxygenase	Acan	ENSMUSG00000030607	11595	coding	aggrecan
Shpk	ENSMUSG00000005951	74637	coding	sedoheptulokinase	Kif7	ENSMUSG00000050382	16576	coding	kinesin family member 7
Smoc1	ENSMUSG00000021136	64075	coding	SPARC related modular calcium binding 1	Rsf1	ENSMUSG00000035623	233532	coding	remodeling and spacing factor 1
Rbm25	ENSMUSG00000010608	67039	coding	RNA binding motif protein 25	Trim30a	ENSMUSG00000030921	20128	coding	tripartite motif-containing 30A
Alkbh1	ENSMUSG00000079036	211064	coding	alkB homolog 1, histone H2A dioxygenase	Rras2	ENSMUSG00000055723	66922	coding	related RAS viral (r-ras) oncogene 2
Exoc2	ENSMUSG00000021357	66482	coding	exocyst complex component 2	Cyp2e1	ENSMUSG00000025479	13106	coding	cytochrome P450, family 2, subfamily e, polypeptide 1
Zfp58	ENSMUSG00000071291	238693	coding	zinc finger protein 58	Sigirr	ENSMUSG00000025494	24058	coding	single immunoglobulin and toll-interleukin 1 receptor (TIR) domain
Cert1	ENSMUSG00000021669	68018	coding	ceramide transporter 1	Tmem80	ENSMUSG00000025505	71448	coding	transmembrane protein 80
Hcn1	ENSMUSG00000021730	15165	coding	hyperpolarization activated cyclic nucleotide gated potassium channel 1	Adamts18	ENSMUSG00000053399	208936	coding	a disintegrin-like and metallopeptidase (reprolysin type) with thrombospondin type 1 motif, 18
Thoc7	ENSMUSG00000053453	66231	coding	THO complex 7	Herpud2	ENSMUSG00000008429	80517	coding	HERPUD family member 2
Dnajc9	ENSMUSG00000021811	108671	coding	DnaJ heat shock protein family (Hsp40) member C9	Tecta	ENSMUSG00000037705	21683	coding	tectorin alpha
Wnt5a	ENSMUSG00000021994	22418	coding	wingless-type MMTV integration site family, member 5A	Mcam	ENSMUSG00000032135	84004	coding	melanoma cell adhesion molecule
Pbrm1	ENSMUSG00000042323	66923	coding	polybromo 1	Cdcp1	ENSMUSG00000035498	109332	coding	CUB domain containing protein 1
Ccser2	ENSMUSG00000058690	72972	coding	coiled-coil serine rich 2	Shprh	ENSMUSG00000090112	268281	coding	SNF2 histone linker PHD RING helicase
Carmil3	ENSMUSG00000022211	268747	coding	capping protein regulator and myosin 1 linker 3	Frk	ENSMUSG00000019779	14302	coding	fyn-related kinase
Setdb2	ENSMUSG00000071350	239122	coding	SET domain, bifurcated 2	Tet1	ENSMUSG00000047146	52463	coding	tet methylcytosine dioxygenase 1
Pnoc	ENSMUSG00000045731	18155	coding	prepronociceptin	Haspin	ENSMUSG00000050107	14841	coding	histone H3 associated protein kinase
Uggt2	ENSMUSG00000042104	66435	coding	UDP-glucose glycoprotein glucosyltransferase 2	Evi2b	ENSMUSG00000093938	216984	coding	ecotropic viral integration site 2b
Plcxd3	ENSMUSG00000049148	239318	coding	phosphatidylinositol-specific phospholipase C, X domain containing 3	Chad	ENSMUSG00000039084	12643	coding	chondroadherin
Cmbl	ENSMUSG00000022235	69574	coding	carboxymethylenebutenolidase-like (Pseudomonas)	Akr1c13	ENSMUSG00000021213	27384	coding	aldo-keto reductase family 1, member C13
Eny2	ENSMUSG00000022338	223527	coding	ENY2 transcription and export complex 2 subunit	H2ac4	ENSMUSG00000061615	319172	coding	H2A clustered histone 4
Hgh1	ENSMUSG00000022554	59053	coding	HGH1 homolog	Chat	ENSMUSG00000021919	12647	coding	choline acetyltransferase
Syt10	ENSMUSG00000063260	54526	coding	synaptotagmin X	Cdkn3	ENSMUSG00000037628	72391	coding	cyclin-dependent kinase inhibitor 3
Epha3	ENSMUSG00000052504	13837	coding	Eph receptor A3	Serpine3	ENSMUSG00000091155	319433	coding	serpin peptidase inhibitor, clade E (nexin, plasminogen activator inhibitor type 1), member 3
Rbm11	ENSMUSG00000032940	224344	coding	RNA binding motif protein 11	Gsdmc	ENSMUSG00000079025	83492	coding	gasdermin C
Mis18a	ENSMUSG00000022978	66578	coding	MIS18 kinetochore protein A	Gsdmc4	ENSMUSG00000055748	74548	coding	gasdermin C4
Zfp53	ENSMUSG00000057409	24132	coding	zinc finger protein 53	Apol6	ENSMUSG00000033576	71939	coding	apolipoprotein L 6
Mrps34	ENSMUSG00000038880	79044	coding	mitochondrial ribosomal protein S34	Pdzrn4	ENSMUSG00000036218	239618	coding	PDZ domain containing RING finger 4
9130008F23Rik	ENSMUSG00000054951	71583	coding	RIKEN cDNA 9130008F23 gene	Muc13	ENSMUSG00000022824	17063	coding	mucin 13, epithelial transmembrane
Dnajc18	ENSMUSG00000024350	76594	coding	DnaJ heat shock protein family (Hsp40) member C18	Cpox	ENSMUSG00000022742	12892	coding	coproporphyrinogen oxidase
Dcp2	ENSMUSG00000024472	70640	coding	decapping mRNA 2	Arl13b	ENSMUSG00000022911	68146	coding	ADP-ribosylation factor-like 13B
Pggt1b	ENSMUSG00000024477	225467	coding	protein geranylgeranyltransferase type I, beta subunit	Rnf151	ENSMUSG00000008482	67504	coding	ring finger protein 151
Fbxo38	ENSMUSG00000042211	107035	coding	F-box protein 38	Cyp4f14	ENSMUSG00000024292	64385	coding	cytochrome P450, family 4, subfamily f, polypeptide 14
Elac1	ENSMUSG00000036941	114615	coding	elaC ribonuclease Z 1	Actl9	ENSMUSG00000092519	69481	coding	actin-like 9
1110059E24Rik	ENSMUSG00000035171	66206	coding	RIKEN cDNA 1110059E24 gene	Slc44a4	ENSMUSG00000007034	70129	coding	solute carrier family 44, member 4
Sema4g	ENSMUSG00000025207	26456	coding	sema domain, immunoglobulin domain (Ig), transmembrane domain (TM) and short cytoplasmic domain, (semaphorin) 4G	Cchcr1	ENSMUSG00000040312	240084	coding	coiled-coil alpha-helical rod protein 1
Rab11fip2	ENSMUSG00000040022	74998	coding	RAB11 family interacting protein 2 (class I)	Efhb	ENSMUSG00000023931	211482	coding	EF hand domain family, member B
Prdx3	ENSMUSG00000024997	11757	coding	peroxiredoxin 3	Mrpl49	ENSMUSG00000007338	18120	coding	mitochondrial ribosomal protein L49
B630019K06Rik	ENSMUSG00000052364	NA	coding	RIKEN cDNA B630019K06 gene	Batf2	ENSMUSG00000039699	74481	coding	basic leucine zipper transcription factor, ATF-like 2
Usp11	ENSMUSG00000031066	236733	coding	ubiquitin specific peptidase 11	Rln1	ENSMUSG00000039097	19773	coding	relaxin 1
Pgrmc1	ENSMUSG00000006373	53328	coding	progesterone receptor membrane component 1	Zmat1	ENSMUSG00000052676	215693	coding	zinc finger, matrin type 1
Ocrl	ENSMUSG00000001173	320634	coding	OCRL, inositol polyphosphate-5-phosphatase	1600029O15Rik	ENSMUSG00000057818	665268	pseudo	RIKEN cDNA 1600029O15 gene
Mtmr1	ENSMUSG00000015214	53332	coding	myotubularin related protein 1	C920006O11Rik	ENSMUSG00000097574	320295	pseudo	RIKEN cDNA C920006O11 gene

## Sheet: ND_1 in ADHD model
Adgrl3-KO_GSE117357					MYT1L-Het_GSE173926
Symbol	Ensembl Gene ID	Entrez	Type	Description	Symbol	Ensembl Gene ID	Entrez	Type	Description
Gm32496	ENSMUSG00000104102	102635065	lncRNA	predicted gene, 32496	1700030C14Rik	ENSMUSG00000087148	75662	lncRNA	RIKEN cDNA 1700030C14 gene
Gm15708	ENSMUSG00000086894	100504231	lncRNA	predicted gene 15708	A730098A19Rik	ENSMUSG00000100812	102632990	lncRNA	RIKEN cDNA A730098A19 gene
Vax2os	ENSMUSG00000085794	574519	lncRNA	ventral anterior homeobox 2, opposite strand	Fbxl12os	ENSMUSG00000062470	66662	lncRNA	F-box and leucine-rich repeat protein 12, opposite strand
2310040G24Rik	ENSMUSG00000101655	381792	lncRNA	RIKEN cDNA 2310040G24 gene	Gm9767	ENSMUSG00000039098	100040851	lncRNA	predicted gene 9767
4933427D06Rik	ENSMUSG00000055403	232217	lncRNA	RIKEN cDNA 4933427D06 gene	3110056K07Rik	ENSMUSG00000085622	73204	lncRNA	RIKEN cDNA 3110056K07 gene
1700064M15Rik	ENSMUSG00000100211	73457	lncRNA	RIKEN cDNA 1700064M15 gene	Gm15972	ENSMUSG00000086287	100502834	lncRNA	predicted gene 15972
Gm16537	ENSMUSG00000089671	102638434	lncRNA	predicted gene 16537	Gm11449	ENSMUSG00000083374	NA	pseudo	predicted gene 11449
2310043M15Rik	ENSMUSG00000097768	102633000	lncRNA	RIKEN cDNA 2310043M15 gene	Gm2445	ENSMUSG00000098113	NA	pseudo	predicted gene 2445
Gm5863	ENSMUSG00000082927	NA	pseudo	predicted gene 5863	Tmem70	ENSMUSG00000025940	70397	coding	transmembrane protein 70
Asnsd1	ENSMUSG00000026095	70396	coding	asparagine synthetase domain containing 1	Cox5b	ENSMUSG00000061518	12859	coding	cytochrome c oxidase subunit 5B
Btg2	ENSMUSG00000020423	12227	coding	BTG anti-proliferation factor 2	Mstn	ENSMUSG00000026100	17700	coding	myostatin
Dusp10	ENSMUSG00000039384	63953	coding	dual specificity phosphatase 10	Coq10b	ENSMUSG00000025981	67876	coding	coenzyme Q10B
Med19	ENSMUSG00000027080	381379	coding	mediator complex subunit 19	Sumo1	ENSMUSG00000026021	22218	coding	small ubiquitin-like modifier 1
Pla2g4d	ENSMUSG00000070719	78390	coding	phospholipase A2, group IVD	Ikbke	ENSMUSG00000042349	56489	coding	inhibitor of kappaB kinase epsilon
Prom2	ENSMUSG00000027376	192212	coding	prominin 2	Fam72a	ENSMUSG00000055184	108900	coding	family with sequence similarity 72, member A
Bglap2	ENSMUSG00000074486	12097	coding	bone gamma-carboxyglutamate protein 2	Cdc73	ENSMUSG00000026361	214498	coding	cell division cycle 73, Paf1/RNA polymerase II complex component
Nras	ENSMUSG00000027852	18176	coding	neuroblastoma ras oncogene	Uchl5	ENSMUSG00000018189	56207	coding	ubiquitin carboxyl-terminal esterase L5
Skint7	ENSMUSG00000049214	328505	coding	selection and upkeep of intraepithelial T cells 7	Tsen15	ENSMUSG00000014980	66637	coding	tRNA splicing endonuclease subunit 15
Tie1	ENSMUSG00000033191	21846	coding	tyrosine kinase with immunoglobulin-like and EGF-like domains 1	Vamp4	ENSMUSG00000026696	53330	coding	vesicle-associated membrane protein 4
Tlr12	ENSMUSG00000062545	384059	coding	toll-like receptor 12	Srp9	ENSMUSG00000026511	27058	coding	signal recognition particle 9
Shh	ENSMUSG00000002633	20423	coding	sonic hedgehog	Rpp38	ENSMUSG00000049950	227522	coding	ribonuclease P/MRP 38 subunit
Ung	ENSMUSG00000029591	22256	coding	uracil DNA glycosylase	Pter	ENSMUSG00000026730	19212	coding	phosphotriesterase related
Acad10	ENSMUSG00000029456	71985	coding	acyl-Coenzyme A dehydrogenase family, member 10	Tmem203	ENSMUSG00000078201	227615	coding	transmembrane protein 203
Radil	ENSMUSG00000029576	231858	coding	Ras association and DIL domains	Avp	ENSMUSG00000037727	11998	coding	arginine vasopressin
Tmem145	ENSMUSG00000043843	330485	coding	transmembrane protein 145	Mc3r	ENSMUSG00000038537	17201	coding	melanocortin 3 receptor
Siglecg	ENSMUSG00000030468	243958	coding	sialic acid binding Ig-like lectin G	Cass4	ENSMUSG00000074570	320664	coding	Cas scaffolding protein family member 4
Hrc	ENSMUSG00000038239	15464	coding	histidine rich calcium binding protein	Zbp1	ENSMUSG00000027514	58203	coding	Z-DNA binding protein 1
Abca15	ENSMUSG00000054746	320631	coding	ATP-binding cassette, sub-family A (ABC1), member 15	Polr3k	ENSMUSG00000038628	67005	coding	polymerase (RNA) III (DNA directed) polypeptide K
Armc5	ENSMUSG00000042178	233912	coding	armadillo repeat containing 5	Snx16	ENSMUSG00000027534	74718	coding	sorting nexin 16
Mcemp1	ENSMUSG00000013974	69189	coding	mast cell expressed membrane protein 1	Bhlhe22	ENSMUSG00000025128	59058	coding	basic helix-loop-helix family, member e22
Ier2	ENSMUSG00000053560	15936	coding	immediate early response 2	Ndufb5	ENSMUSG00000027673	66046	coding	NADH:ubiquinone oxidoreductase subunit B5
Usb1	ENSMUSG00000031792	101985	coding	U6 snRNA biogenesis 1	Psmb4	ENSMUSG00000005779	19172	coding	proteasome (prosome, macropain) subunit, beta type 4
Tmem266	ENSMUSG00000032313	244886	coding	transmembrane protein 266	Chia1	ENSMUSG00000062778	81600	coding	chitinase, acidic 1
Lactb	ENSMUSG00000032370	80907	coding	lactamase, beta	Rwdd3	ENSMUSG00000028133	66568	coding	RWD domain containing 3
Iqcf5	ENSMUSG00000066382	75470	coding	IQ motif containing F5	Gng5	ENSMUSG00000068523	14707	coding	guanine nucleotide binding protein (G protein), gamma 5
Fuca2	ENSMUSG00000019810	66848	coding	fucosidase, alpha-L- 2, plasma	Smim8	ENSMUSG00000028295	66291	coding	small integral membrane protein 8
Flt4	ENSMUSG00000020357	14257	coding	FMS-like tyrosine kinase 4	Fam205c	ENSMUSG00000050141	277773	coding	family with sequence similarity 205, member C
Rad51d	ENSMUSG00000018841	19364	coding	RAD51 paralog D	Grhpr	ENSMUSG00000035637	76238	coding	glyoxylate reductase/hydroxypyruvate reductase
Tob1	ENSMUSG00000037573	22057	coding	transducer of ErbB-2.1	AU022252	ENSMUSG00000078584	230696	coding	expressed sequence AU022252
Abhd12b	ENSMUSG00000090121	100504285	coding	abhydrolase domain containing 12B	C1qtnf12	ENSMUSG00000023571	67389	coding	C1q and tumor necrosis factor related 12
Slc38a6	ENSMUSG00000044712	625098	coding	solute carrier family 38, member 6	Bst1	ENSMUSG00000029082	12182	coding	bone marrow stromal cell antigen 1
Prkch	ENSMUSG00000021108	18755	coding	protein kinase C, eta	Cnot6l	ENSMUSG00000034724	231464	coding	CCR4-NOT transcription complex, subunit 6-like
Serpina3b	ENSMUSG00000066364	271047	coding	serine (or cysteine) peptidase inhibitor, clade A, member 3B	Sez6l	ENSMUSG00000058153	56747	coding	seizure related 6 homolog like
Btbd6	ENSMUSG00000002803	399566	coding	BTB (POZ) domain containing 6	Dtx1	ENSMUSG00000029603	14357	coding	deltex 1, E3 ubiquitin ligase
Rala	ENSMUSG00000008859	56044	coding	v-ral simian leukemia viral oncogene A (ras related)	Nat8f7	ENSMUSG00000089694	100043497	coding	N-acetyltransferase 8 (GCN5-related) family member 7
Tbc1d7	ENSMUSG00000021368	67046	coding	TBC1 domain family, member 7	Slc6a12	ENSMUSG00000030109	14411	coding	solute carrier family 6 (neurotransmitter transporter, betaine/GABA), member 12
Cthrc1	ENSMUSG00000054196	68588	coding	collagen triple helix repeat containing 1	Prpf31	ENSMUSG00000008373	68988	coding	pre-mRNA processing factor 31
Apol7b	ENSMUSG00000068252	278679	coding	apolipoprotein L 7b	Lin37	ENSMUSG00000036845	75660	coding	lin-37 homolog (C. elegans)
C1ql4	ENSMUSG00000001076	239659	coding	complement component 1, q subcomponent-like 4	AI987944	ENSMUSG00000056383	233168	coding	expressed sequence AI987944
Tbx1	ENSMUSG00000009097	21380	coding	T-box 1	Tm6sf1	ENSMUSG00000038623	107769	coding	transmembrane 6 superfamily member 1
A930003A15Rik	ENSMUSG00000075330	NA	coding	RIKEN cDNA A930003A15 gene	Neu3	ENSMUSG00000035239	50877	coding	neuraminidase 3
Masp1	ENSMUSG00000022887	17174	coding	mannan-binding lectin serine peptidase 1	Fgf3	ENSMUSG00000031074	14174	coding	fibroblast growth factor 3
Ube2d2a	ENSMUSG00000091896	56550	coding	ubiquitin-conjugating enzyme E2D 2A	Retn	ENSMUSG00000012705	57264	coding	resistin
Ccdc192	ENSMUSG00000058925	75444	coding	coiled-coil domain containing 192	Ank1	ENSMUSG00000031543	11733	coding	ankyrin 1, erythroid
Ccdc87	ENSMUSG00000067872	399599	coding	coiled-coil domain containing 87	Frg1	ENSMUSG00000031590	14300	coding	FSHD region gene 1
Npas4	ENSMUSG00000045903	225872	coding	neuronal PAS domain protein 4	Tma16	ENSMUSG00000025591	66282	coding	translation machinery associated 16
Mlana	ENSMUSG00000024806	77836	coding	melan-A	Olfm2	ENSMUSG00000032172	244723	coding	olfactomedin 2
mt-Nd2	ENSMUSG00000064345	17717	coding	mitochondrially encoded NADH dehydrogenase 2	Fxyd2	ENSMUSG00000059412	11936	coding	FXYD domain-containing ion transport regulator 2
mt-Co1	ENSMUSG00000064351	17708	coding	mitochondrially encoded cytochrome c oxidase I	1110032A03Rik	ENSMUSG00000037971	68721	coding	RIKEN cDNA 1110032A03 gene
mt-Atp6	ENSMUSG00000064357	17705	coding	mitochondrially encoded ATP synthase 6	Mthfs	ENSMUSG00000066442	107885	coding	5, 10-methenyltetrahydrofolate synthetase
mt-Nd4	ENSMUSG00000064363	17719	coding	mitochondrially encoded NADH dehydrogenase 4	Xrn1	ENSMUSG00000032410	24127	coding	5'-3' exoribonuclease 1
mt-Nd5	ENSMUSG00000064367	17721	coding	mitochondrially encoded NADH dehydrogenase 5	Jsrp1	ENSMUSG00000020216	71912	coding	junctional sarcoplasmic reticulum protein 1
Smim10l2a	ENSMUSG00000054850	320237	coding	small integral membrane protein 10 like 2A	Snrpf	ENSMUSG00000020018	69878	coding	small nuclear ribonucleoprotein polypeptide F
4930595M18Rik	ENSMUSG00000060673	245492	coding	RIKEN cDNA 4930595M18 gene	Shroom1	ENSMUSG00000018387	71774	coding	shroom family member 1
Cysltr1	ENSMUSG00000052821	58861	coding	cysteinyl leukotriene receptor 1	Myh2	ENSMUSG00000033196	17882	coding	myosin, heavy polypeptide 2, skeletal muscle, adult
Gm25857	ENSMUSG00000064722	115486135	snoRNA	predicted gene, 25857	Smtnl2	ENSMUSG00000045667	276829	coding	smoothelin-like 2
					Krt17	ENSMUSG00000035557	16667	coding	keratin 17
					Fkbp1b	ENSMUSG00000020635	14226	coding	FK506 binding protein 1b
					Pou6f2	ENSMUSG00000009734	218030	coding	POU domain, class 6, transcription factor 2
					Gpr141	ENSMUSG00000053101	353346	coding	G protein-coupled receptor 141
					Kctd6	ENSMUSG00000021752	71393	coding	potassium channel tetramerisation domain containing 6
					Gprin2	ENSMUSG00000071531	432839	coding	G protein regulated inducer of neurite outgrowth 2
					Cdkn3	ENSMUSG00000037628	72391	coding	cyclin-dependent kinase inhibitor 3
					Cnih1	ENSMUSG00000015759	12793	coding	cornichon family AMPA receptor auxiliary protein 1
					Sub1	ENSMUSG00000022205	20024	coding	SUB1 homolog, transcriptional regulator
					Yars2	ENSMUSG00000022792	70120	coding	tyrosyl-tRNA synthetase 2 (mitochondrial)
					Gng13	ENSMUSG00000025739	64337	coding	guanine nucleotide binding protein (G protein), gamma 13
					Mdga1	ENSMUSG00000043557	74762	coding	MAM domain containing glycosylphosphatidylinositol anchor 1
					Pbx2	ENSMUSG00000034673	18515	coding	pre B cell leukemia homeobox 2
					H2-Q4	ENSMUSG00000035929	15015	coding	histocompatibility 2, Q region locus 4
					Cript	ENSMUSG00000024146	56724	coding	cysteine-rich PDZ-binding protein
					Sft2d3	ENSMUSG00000044982	67158	coding	SFT2 domain containing 3
					Nme5	ENSMUSG00000035984	75533	coding	NME/NM23 family member 5
					Ccdc192	ENSMUSG00000058925	75444	coding	coiled-coil domain containing 192
					Lman1	ENSMUSG00000041891	70361	coding	lectin, mannose-binding, 1
					Hsbp1l1	ENSMUSG00000078963	66255	coding	heat shock factor binding protein 1-like 1
					Gsto1	ENSMUSG00000025068	14873	coding	glutathione S-transferase omega 1
					mt-Nd2	ENSMUSG00000064345	17717	coding	mitochondrially encoded NADH dehydrogenase 2
					mt-Co1	ENSMUSG00000064351	17708	coding	mitochondrially encoded cytochrome c oxidase I
					mt-Co2	ENSMUSG00000064354	17709	coding	mitochondrially encoded cytochrome c oxidase II
					mt-Atp8	ENSMUSG00000064356	17706	coding	mitochondrially encoded ATP synthase 8
					mt-Atp6	ENSMUSG00000064357	17705	coding	mitochondrially encoded ATP synthase 6
					mt-Co3	ENSMUSG00000064358	17710	coding	mitochondrially encoded cytochrome c oxidase III
					mt-Nd4l	ENSMUSG00000065947	17720	coding	mitochondrially encoded NADH dehydrogenase 4L
					mt-Nd4	ENSMUSG00000064363	17719	coding	mitochondrially encoded NADH dehydrogenase 4
					mt-Nd5	ENSMUSG00000064367	17721	coding	mitochondrially encoded NADH dehydrogenase 5
					mt-Cytb	ENSMUSG00000064370	17711	coding	mitochondrially encoded cytochrome b
					Was	ENSMUSG00000031165	22376	coding	Wiskott-Aldrich syndrome
					Hccs	ENSMUSG00000031352	15159	coding	holocytochrome c synthetase
					Zfp572	ENSMUSG00000098528	100416830	pseudo	zinc finger protein 572

## Sheet: ND_2 in ADHD model
Adgrl3-KO_GSE117357					MYT1L-Het_GSE173926
Symbol	Ensembl Gene ID	Entrez	Type	Description	Symbol	Ensembl Gene ID	Entrez	Type	Description
Gm14207	ENSMUSG00000074912	100043609	lncRNA	predicted gene 14207	1700030C14Rik	ENSMUSG00000087148	75662	lncRNA	RIKEN cDNA 1700030C14 gene
2610016A17Rik	ENSMUSG00000101089	100503074	lncRNA	RIKEN cDNA 2610016A17 gene	Mkln1os	ENSMUSG00000086212	100503869	lncRNA	muskelin 1, intracellular mediator containing kelch motifs, opposite strand
Gm12955	ENSMUSG00000080773	NA	pseudo	predicted gene 12955	A730098A19Rik	ENSMUSG00000100812	102632990	lncRNA	RIKEN cDNA A730098A19 gene
1700066M21Rik	ENSMUSG00000038323	73467	coding	RIKEN cDNA 1700066M21 gene	Fbxl12os	ENSMUSG00000062470	66662	lncRNA	F-box and leucine-rich repeat protein 12, opposite strand
Itgb6	ENSMUSG00000026971	16420	coding	integrin beta 6	Gm9767	ENSMUSG00000039098	100040851	lncRNA	predicted gene 9767
Pla2g4d	ENSMUSG00000070719	78390	coding	phospholipase A2, group IVD	Etaa1os	ENSMUSG00000086468	102633673	lncRNA	Ewing tumor-associated antigen 1, opposite strand
H2az1	ENSMUSG00000037894	51788	coding	H2A.Z variant histone 1	3110056K07Rik	ENSMUSG00000085622	73204	lncRNA	RIKEN cDNA 3110056K07 gene
Eif4e	ENSMUSG00000028156	13684	coding	eukaryotic translation initiation factor 4E	2610035F20Rik	ENSMUSG00000085555	69248	lncRNA	RIKEN cDNA 2610035F20 gene
Tlr12	ENSMUSG00000062545	384059	coding	toll-like receptor 12	Rpl6l	ENSMUSG00000091086	432502	pseudo	ribosomal protein L6-like
Zfp979	ENSMUSG00000066000	112422	coding	zinc finger protein 979	Cox5b	ENSMUSG00000061518	12859	coding	cytochrome c oxidase subunit 5B
Acad10	ENSMUSG00000029456	71985	coding	acyl-Coenzyme A dehydrogenase family, member 10	Coq10b	ENSMUSG00000025981	67876	coding	coenzyme Q10B
Hmgb1	ENSMUSG00000066551	15289	coding	high mobility group box 1	Sumo1	ENSMUSG00000026021	22218	coding	small ubiquitin-like modifier 1
Cd8a	ENSMUSG00000053977	12525	coding	CD8 antigen, alpha chain	Ddx18	ENSMUSG00000001674	66942	coding	DEAD box helicase 18
1110004F10Rik	ENSMUSG00000030663	56372	coding	RIKEN cDNA 1110004F10 gene	Ikbke	ENSMUSG00000042349	56489	coding	inhibitor of kappaB kinase epsilon
Fbxo8	ENSMUSG00000038206	50753	coding	F-box protein 8	Cdc73	ENSMUSG00000026361	214498	coding	cell division cycle 73, Paf1/RNA polymerase II complex component
Lactb	ENSMUSG00000032370	80907	coding	lactamase, beta	Uchl5	ENSMUSG00000018189	56207	coding	ubiquitin carboxyl-terminal esterase L5
Tspear	ENSMUSG00000069581	252974	coding	thrombospondin type laminin G domain and EAR repeats	Npl	ENSMUSG00000042684	74091	coding	N-acetylneuraminate pyruvate lyase
Vmn2r85	ENSMUSG00000092048	623734	coding	vomeronasal 2, receptor 85	Fcer1g	ENSMUSG00000058715	14127	coding	Fc receptor, IgE, high affinity I, gamma polypeptide
Rad51d	ENSMUSG00000018841	19364	coding	RAD51 paralog D	Srp9	ENSMUSG00000026511	27058	coding	signal recognition particle 9
3425401B19Rik	ENSMUSG00000071540	100504518	coding	RIKEN cDNA 3425401B19 gene	Rpp38	ENSMUSG00000049950	227522	coding	ribonuclease P/MRP 38 subunit
Tbx1	ENSMUSG00000009097	21380	coding	T-box 1	Pter	ENSMUSG00000026730	19212	coding	phosphotriesterase related
Ap3s1	ENSMUSG00000024480	11777	coding	adaptor-related protein complex 3, sigma 1 subunit	Rpl35	ENSMUSG00000062997	66489	coding	ribosomal protein L35
mt-Nd1	ENSMUSG00000064341	17716	coding	mitochondrially encoded NADH dehydrogenase 1	Plekha3	ENSMUSG00000002733	83435	coding	pleckstrin homology domain-containing, family A (phosphoinositide binding specific) member 3
mt-Atp8	ENSMUSG00000064356	17706	coding	mitochondrially encoded ATP synthase 8	Avp	ENSMUSG00000037727	11998	coding	arginine vasopressin
mt-Atp6	ENSMUSG00000064357	17705	coding	mitochondrially encoded ATP synthase 6	Cebpb	ENSMUSG00000056501	12608	coding	CCAAT/enhancer binding protein (C/EBP), beta
mt-Nd4	ENSMUSG00000064363	17719	coding	mitochondrially encoded NADH dehydrogenase 4	Mc3r	ENSMUSG00000038537	17201	coding	melanocortin 3 receptor
mt-Nd5	ENSMUSG00000064367	17721	coding	mitochondrially encoded NADH dehydrogenase 5	Zfp969	ENSMUSG00000095545	100043915	coding	zinc finger protein 969
Cysltr1	ENSMUSG00000052821	58861	coding	cysteinyl leukotriene receptor 1	Polr3k	ENSMUSG00000038628	67005	coding	polymerase (RNA) III (DNA directed) polypeptide K
					Zfp704	ENSMUSG00000040209	170753	coding	zinc finger protein 704
					Snx16	ENSMUSG00000027534	74718	coding	sorting nexin 16
					Ndufb5	ENSMUSG00000027673	66046	coding	NADH:ubiquinone oxidoreductase subunit B5
					Sclt1	ENSMUSG00000059834	67161	coding	sodium channel and clathrin linker 1
					Gm9774	ENSMUSG00000042165	NA	coding	predicted pseudogene 9774
					Psmb4	ENSMUSG00000005779	19172	coding	proteasome (prosome, macropain) subunit, beta type 4
					Gng5	ENSMUSG00000068523	14707	coding	guanine nucleotide binding protein (G protein), gamma 5
					Smim8	ENSMUSG00000028295	66291	coding	small integral membrane protein 8
					Cntln	ENSMUSG00000038070	338349	coding	centlein, centrosomal protein
					C1qtnf12	ENSMUSG00000023571	67389	coding	C1q and tumor necrosis factor related 12
					Tyms	ENSMUSG00000025747	22171	coding	thymidylate synthase
					Bst1	ENSMUSG00000029082	12182	coding	bone marrow stromal cell antigen 1
					Cnot6l	ENSMUSG00000034724	231464	coding	CCR4-NOT transcription complex, subunit 6-like
					Sez6l	ENSMUSG00000058153	56747	coding	seizure related 6 homolog like
					Bri3	ENSMUSG00000047843	55950	coding	brain protein I3
					Nat8f7	ENSMUSG00000089694	100043497	coding	N-acetyltransferase 8 (GCN5-related) family member 7
					Slc6a12	ENSMUSG00000030109	14411	coding	solute carrier family 6 (neurotransmitter transporter, betaine/GABA), member 12
					Prpf31	ENSMUSG00000008373	68988	coding	pre-mRNA processing factor 31
					Lin37	ENSMUSG00000036845	75660	coding	lin-37 homolog (C. elegans)
					AI987944	ENSMUSG00000056383	233168	coding	expressed sequence AI987944
					Tm6sf1	ENSMUSG00000038623	107769	coding	transmembrane 6 superfamily member 1
					Neu3	ENSMUSG00000035239	50877	coding	neuraminidase 3
					Rpl27a	ENSMUSG00000046364	26451	coding	ribosomal protein L27A
					Tma16	ENSMUSG00000025591	66282	coding	translation machinery associated 16
					Wdr83os	ENSMUSG00000059355	414077	coding	WD repeat domain 83 opposite strand
					Fxyd2	ENSMUSG00000059412	11936	coding	FXYD domain-containing ion transport regulator 2
					1110032A03Rik	ENSMUSG00000037971	68721	coding	RIKEN cDNA 1110032A03 gene
					Gtf2a2	ENSMUSG00000033543	235459	coding	general transcription factor II A, 2
					Ccr1	ENSMUSG00000025804	12768	coding	chemokine (C-C motif) receptor 1
					Jsrp1	ENSMUSG00000020216	71912	coding	junctional sarcoplasmic reticulum protein 1
					Amdhd1	ENSMUSG00000015890	71761	coding	amidohydrolase domain containing 1
					Snrpf	ENSMUSG00000020018	69878	coding	small nuclear ribonucleoprotein polypeptide F
					Krt17	ENSMUSG00000035557	16667	coding	keratin 17
					Sumo2	ENSMUSG00000020738	170930	coding	small ubiquitin-like modifier 2
					Fkbp1b	ENSMUSG00000020635	14226	coding	FK506 binding protein 1b
					Nek9	ENSMUSG00000034290	217718	coding	NIMA (never in mitosis gene a)-related expressed kinase 9
					Pou6f2	ENSMUSG00000009734	218030	coding	POU domain, class 6, transcription factor 2
					Tpt1	ENSMUSG00000060126	22070	coding	tumor protein, translationally-controlled 1
					Cldn10	ENSMUSG00000022132	58187	coding	claudin 10
					Sub1	ENSMUSG00000022205	20024	coding	SUB1 homolog, transcriptional regulator
					Iqank1	ENSMUSG00000102018	432964	coding	IQ motif and ankyrin repeat containing 1
					Cep20	ENSMUSG00000022677	66086	coding	centrosomal protein 20
					Yars2	ENSMUSG00000022792	70120	coding	tyrosyl-tRNA synthetase 2 (mitochondrial)
					Usf3	ENSMUSG00000068284	207806	coding	upstream transcription factor family member 3
					Hunk	ENSMUSG00000053414	26559	coding	hormonally upregulated Neu-associated kinase
					Pigp	ENSMUSG00000022940	56176	coding	phosphatidylinositol glycan anchor biosynthesis, class P
					Uqcc2	ENSMUSG00000024208	67267	coding	ubiquinol-cytochrome c reductase complex assembly factor 2
					H2-Q4	ENSMUSG00000035929	15015	coding	histocompatibility 2, Q region locus 4
					Dsc2	ENSMUSG00000024331	13506	coding	desmocollin 2
					Sft2d3	ENSMUSG00000044982	67158	coding	SFT2 domain containing 3
					Nme5	ENSMUSG00000035984	75533	coding	NME/NM23 family member 5
					Slc23a1	ENSMUSG00000024354	20522	coding	solute carrier family 23 (nucleobase transporters), member 1
					Onecut2	ENSMUSG00000045991	225631	coding	one cut domain, family member 2
					Lman1	ENSMUSG00000041891	70361	coding	lectin, mannose-binding, 1
					2700081O15Rik	ENSMUSG00000053080	108899	coding	RIKEN cDNA 2700081O15 gene
					Gm17018	ENSMUSG00000041035	226162	coding	predicted gene 17018
					Gsto1	ENSMUSG00000025068	14873	coding	glutathione S-transferase omega 1
					mt-Nd1	ENSMUSG00000064341	17716	coding	mitochondrially encoded NADH dehydrogenase 1
					mt-Co2	ENSMUSG00000064354	17709	coding	mitochondrially encoded cytochrome c oxidase II
					mt-Atp8	ENSMUSG00000064356	17706	coding	mitochondrially encoded ATP synthase 8
					mt-Atp6	ENSMUSG00000064357	17705	coding	mitochondrially encoded ATP synthase 6
					mt-Co3	ENSMUSG00000064358	17710	coding	mitochondrially encoded cytochrome c oxidase III
					mt-Nd3	ENSMUSG00000064360	17718	coding	mitochondrially encoded NADH dehydrogenase 3
					mt-Nd4l	ENSMUSG00000065947	17720	coding	mitochondrially encoded NADH dehydrogenase 4L
					mt-Nd4	ENSMUSG00000064363	17719	coding	mitochondrially encoded NADH dehydrogenase 4
					mt-Nd5	ENSMUSG00000064367	17721	coding	mitochondrially encoded NADH dehydrogenase 5
					mt-Nd6	ENSMUSG00000064368	17722	coding	mitochondrially encoded NADH dehydrogenase 6
					mt-Cytb	ENSMUSG00000064370	17711	coding	mitochondrially encoded cytochrome b
					Was	ENSMUSG00000031165	22376	coding	Wiskott-Aldrich syndrome
					Rab9	ENSMUSG00000079316	56382	coding	RAB9, member RAS oncogene family
					Hccs	ENSMUSG00000031352	15159	coding	holocytochrome c synthetase
					Zfp572	ENSMUSG00000098528	100416830	pseudo	zinc finger protein 572

## Sheet: ND_3 in ADHD model 
Adgrl3-KO_GSE117357					MYT1L-Het_GSE173926
Symbol	Ensembl Gene ID	Entrez	Type	Description	Symbol	Ensembl Gene ID	Entrez	Type	Description
Gm37065	ENSMUSG00000104413	NA	171.7375	predicted gene, 37065	Snhg6	ENSMUSG00000098234	NA	lncRNA	small nucleolar RNA host gene 6
A330015K06Rik	ENSMUSG00000104093	102637797	65.0405	RIKEN cDNA A330015K06 gene	Cyp4x1os	ENSMUSG00000086896	105244662	lncRNA	cytochrome P450, family 4, subfamily x, polypeptide 1, opposite strand
Gm15441	ENSMUSG00000074398	100038464	96.4631	predicted gene 15441	0610040B10Rik	ENSMUSG00000089889	NA	lncRNA	RIKEN cDNA 0610040B10 gene
Gm12408	ENSMUSG00000085980	100040557	45.6397	predicted gene 12408	Gm29443	ENSMUSG00000100583	102634559	lncRNA	predicted gene 29443
4933424M12Rik	ENSMUSG00000087289	67548	107.6409	RIKEN cDNA 4933424M12 gene	Gm9767	ENSMUSG00000039098	100040851	lncRNA	predicted gene 9767
2900005J15Rik	ENSMUSG00000043833	67261	25.3060	RIKEN cDNA 2900005J15 gene	E130317F20Rik	ENSMUSG00000091994	414101	lncRNA	RIKEN cDNA E130317F20 gene
Gm16001	ENSMUSG00000085433	NA	124.2492	predicted gene 16001	2610035F20Rik	ENSMUSG00000085555	69248	lncRNA	RIKEN cDNA 2610035F20 gene
Gt(ROSA)26Sor	ENSMUSG00000086429	14910	113.0444	gene trap ROSA 26, Philippe Soriano	Gm10420	ENSMUSG00000072789	108169197	pseudo	predicted gene 10420
Sprr2g	ENSMUSG00000046203	NA	92.2812	small proline-rich protein 2G	Rpl6l	ENSMUSG00000091086	432502	pseudo	ribosomal protein L6-like
Gm8927	ENSMUSG00000098187	NA	22.7034	predicted gene 8927	Cox5b	ENSMUSG00000061518	12859	coding	cytochrome c oxidase subunit 5B
Il18rap	ENSMUSG00000026068	16174	40.5545	interleukin 18 receptor accessory protein	Sumo1	ENSMUSG00000026021	22218	coding	small ubiquitin-like modifier 1
Mettl21e	ENSMUSG00000046828	403183	44.2432	methyltransferase like 21E	Cdc73	ENSMUSG00000026361	214498	coding	cell division cycle 73, Paf1/RNA polymerase II complex component
1700066M21Rik	ENSMUSG00000038323	73467	57.4168	RIKEN cDNA 1700066M21 gene	Uchl5	ENSMUSG00000018189	56207	coding	ubiquitin carboxyl-terminal esterase L5
Slc45a3	ENSMUSG00000026435	212980	131.8907	solute carrier family 45, member 3	Cacnb4	ENSMUSG00000017412	12298	coding	calcium channel, voltage-dependent, beta 4 subunit
Nek7	ENSMUSG00000026393	59125	138.4106	NIMA (never in mitosis gene a)-related expressed kinase 7	Plekha3	ENSMUSG00000002733	83435	coding	pleckstrin homology domain-containing, family A (phosphoinositide binding specific) member 3
Zbtb41	ENSMUSG00000033964	226470	139.3500	zinc finger and BTB domain containing 41	Smim26	ENSMUSG00000074754	228715	coding	small integral membrane protein 26
Flvcr1	ENSMUSG00000066595	226844	190.7380	feline leukemia virus subgroup C cellular receptor 1	Cebpb	ENSMUSG00000056501	12608	coding	CCAAT/enhancer binding protein (C/EBP), beta
Cd46	ENSMUSG00000016493	17221	194.7191	CD46 antigen, complement regulatory protein	Pfdn4	ENSMUSG00000052033	109054	coding	prefoldin 4
Cr2	ENSMUSG00000026616	12902	194.8191	complement receptor 2	Atp5e	ENSMUSG00000016252	67126	coding	ATP synthase, H+ transporting, mitochondrial F1 complex, epsilon subunit
Rbm18	ENSMUSG00000026889	67889	36.0061	RNA binding motif protein 18	Zfp969	ENSMUSG00000095545	100043915	coding	zinc finger protein 969
Orc4	ENSMUSG00000026761	26428	48.7928	origin recognition complex, subunit 4	Zfp704	ENSMUSG00000040209	170753	coding	zinc finger protein 704
Cobll1	ENSMUSG00000034903	319876	64.9187	Cobl-like 1	Sec62	ENSMUSG00000027706	69276	coding	SEC62 homolog (S. cerevisiae)
Pced1a	ENSMUSG00000037773	319513	130.2592	PC-esterase domain containing 1A	Krtcap2	ENSMUSG00000042747	66059	coding	keratinocyte associated protein 2
Ctcfl	ENSMUSG00000070495	664799	172.9354	CCCTC-binding factor (zinc finger protein)-like	1810037I17Rik	ENSMUSG00000054091	67704	coding	RIKEN cDNA 1810037I17 gene
Zfp968	ENSMUSG00000078898	100043914	175.2142	zinc finger protein 968	Gm11808	ENSMUSG00000068240	NA	coding	predicted gene 11808
Gm2026	ENSMUSG00000078886	100039060	175.7571	predicted gene 2026	Nudt2	ENSMUSG00000028443	66401	coding	nudix (nucleoside diphosphate linked moiety X)-type motif 2
Armc1	ENSMUSG00000027599	74252	19.1856	armadillo repeat containing 1	Tomm5	ENSMUSG00000078713	68512	coding	translocase of outer mitochondrial membrane 5
Rnf13	ENSMUSG00000036503	24017	57.6435	ring finger protein 13	Gng10	ENSMUSG00000038607	14700	coding	guanine nucleotide binding protein (G protein), gamma 10
Ptbp2	ENSMUSG00000028134	56195	119.5124	polypyrimidine tract binding protein 2	Hspb11	ENSMUSG00000063172	72938	coding	heat shock protein family B (small), member 11
H2az1	ENSMUSG00000037894	51788	137.5702	H2A.Z variant histone 1	Rab42	ENSMUSG00000089687	242681	coding	RAB42, member RAS oncogene family
Eif4e	ENSMUSG00000028156	13684	138.2319	eukaryotic translation initiation factor 4E	Mmp23	ENSMUSG00000029061	26561	coding	matrix metallopeptidase 23
Fubp1	ENSMUSG00000028034	51886	151.9161	far upstream element (FUSE) binding protein 1	C1qtnf12	ENSMUSG00000023571	67389	coding	C1q and tumor necrosis factor related 12
Skint8	ENSMUSG00000078599	639774	111.7766	selection and upkeep of intraepithelial T cells 8	Nom1	ENSMUSG00000001569	433864	coding	nucleolar protein with MIF4G domain 1
Inpp5b	ENSMUSG00000028894	16330	124.6356	inositol polyphosphate-5-phosphatase B	Ctbp1	ENSMUSG00000037373	13016	coding	C-terminal binding protein 1
Stx12	ENSMUSG00000028879	100226	132.5808	syntaxin 12	Bst1	ENSMUSG00000029082	12182	coding	bone marrow stromal cell antigen 1
Sema3d	ENSMUSG00000040254	108151	4334-12-01	sema domain, immunoglobulin domain (Ig), short basic domain, secreted, (semaphorin) 3D	Gm7271	ENSMUSG00000091204	NA	coding	predicted gene 7271
Lmbr1	ENSMUSG00000010721	56873	29.4348	limb region 1	Brdt	ENSMUSG00000029279	114642	coding	bromodomain, testis-specific
Dnajb6	ENSMUSG00000029131	23950	29.9407	DnaJ heat shock protein family (Hsp40) member B6	Dynll1	ENSMUSG00000009013	56455	coding	dynein light chain LC8-type 1
Ppp1cb	ENSMUSG00000014956	19046	32.6162	protein phosphatase 1 catalytic subunit beta	Gng11	ENSMUSG00000032766	66066	coding	guanine nucleotide binding protein (G protein), gamma 11
Tmprss11d	ENSMUSG00000061259	231382	86.4501	transmembrane protease, serine 11d	Lsm5	ENSMUSG00000091625	66373	coding	LSM5 homolog, U6 small nuclear RNA and mRNA degradation associated
Cox18	ENSMUSG00000035505	231430	90.3626	cytochrome c oxidase assembly protein 18	Mad2l1	ENSMUSG00000029910	56150	coding	MAD2 mitotic arrest deficient-like 1
Zbed5	ENSMUSG00000034173	71970	129.9246	zinc finger, BED type containing 5	Snrpg	ENSMUSG00000057278	68011	coding	small nuclear ribonucleoprotein polypeptide G
Pds5b	ENSMUSG00000034021	100710	150.5972	PDS5 cohesin associated factor B	Clec4b1	ENSMUSG00000030147	69810	coding	C-type lectin domain family 4, member b1
Bmt2	ENSMUSG00000042742	101148	13.6257	base methyltransferase of 25S rRNA 2	Ndufa3	ENSMUSG00000035674	66091	coding	NADH:ubiquinone oxidoreductase subunit A3
Nfe2l3	ENSMUSG00000029832	18025	51.4096	nuclear factor, erythroid derived 2, like 3	Rps16	ENSMUSG00000037563	20055	coding	ribosomal protein S16
Cbx3	ENSMUSG00000029836	12417	51.4473	chromobox 3	Rpl27a	ENSMUSG00000046364	26451	coding	ribosomal protein L27A
Serbp1	ENSMUSG00000036371	66870	67.2152	serpine1 mRNA binding protein 1	Crym	ENSMUSG00000030905	12971	coding	crystallin, mu
Tatdn2	ENSMUSG00000056952	381801	113.6740	TatD DNase domain containing 2	Kbtbd11	ENSMUSG00000055675	74901	coding	kelch repeat and BTB (POZ) domain containing 11
Pex26	ENSMUSG00000067825	74043	121.1606	peroxisomal biogenesis factor 26	Tma16	ENSMUSG00000025591	66282	coding	translation machinery associated 16
Klrb1b	ENSMUSG00000079298	80782	128.7907	killer cell lectin-like receptor subfamily B member 1B	Nod2	ENSMUSG00000055994	257632	coding	nucleotide-binding oligomerization domain containing 2
Klra2	ENSMUSG00000030187	16633	131.1962	killer cell lectin-like receptor, subfamily A, member 2	Hsbp1	ENSMUSG00000031839	68196	coding	heat shock factor binding protein 1
Catsperg1	ENSMUSG00000049676	320225	28.8807	cation channel sperm associated auxiliary subunit gamma 1	Ccdc84	ENSMUSG00000043923	382073	coding	coiled-coil domain containing 84
Fancf	ENSMUSG00000092118	100040608	51.5103	Fanconi anemia, complementation group F	Rpl10-ps3	ENSMUSG00000058443	NA	coding	ribosomal protein L10, pseudogene 3
Peg12	ENSMUSG00000070526	27412	62.1116	paternally expressed 12	Rps27l	ENSMUSG00000036781	67941	coding	ribosomal protein S27-like
Lysmd4	ENSMUSG00000043831	75099	66.8723	LysM, putative peptidoglycan-binding, domain containing 4	Gtf2a2	ENSMUSG00000033543	235459	coding	general transcription factor II A, 2
Tmc3	ENSMUSG00000038540	233424	83.2341	transmembrane channel-like gene family 3	Mthfs	ENSMUSG00000066442	107885	coding	5, 10-methenyltetrahydrofolate synthetase
B3gnt6	ENSMUSG00000074004	272411	97.8416	UDP-GlcNAc:betaGal beta-1,3-N-acetylglucosaminyltransferase 6 (core 3 synthase)	Rpl29	ENSMUSG00000048758	19944	coding	ribosomal protein L29
Usp17la	ENSMUSG00000054568	13531	104.5062	ubiquitin specific peptidase 17-like A	Tma7	ENSMUSG00000091537	66167	coding	translational machinery associated 7
Dpysl4	ENSMUSG00000025478	26757	138.6659	dihydropyrimidinase-like 4	Cmc1	ENSMUSG00000039163	67899	coding	COX assembly mitochondrial protein 1
Tnni2	ENSMUSG00000031097	21953	141.9955	troponin I, skeletal, fast 2	Rpsa	ENSMUSG00000032518	16785	coding	ribosomal protein SA
Aasdhppt	ENSMUSG00000025894	67618	2948-04-01	aminoadipate-semialdehyde dehydrogenase-phosphopantetheinyl transferase	Nus1	ENSMUSG00000023068	52014	coding	NUS1 dehydrodolichyl diphosphate synthase subunit
Hmgcll1	ENSMUSG00000007908	208982	75.9221	3-hydroxymethyl-3-methylglutaryl-Coenzyme A lyase-like 1	Izumo4	ENSMUSG00000055862	71564	coding	IZUMO family member 4
Rwdd2a	ENSMUSG00000032417	69519	86.4540	RWD domain containing 2A	Amdhd1	ENSMUSG00000015890	71761	coding	amidohydrolase domain containing 1
Nphp3	ENSMUSG00000032558	74025	103.8797	nephronophthisis 3 (adolescent)	Lemd3	ENSMUSG00000048661	380664	coding	LEM domain containing 3
9330159F19Rik	ENSMUSG00000004360	212448	29.0876	RIKEN cDNA 9330159F19 gene	Mars1	ENSMUSG00000040354	216443	coding	methionine-tRNA synthetase 1
Asb3	ENSMUSG00000020305	65257	30.8354	ankyrin repeat and SOCS box-containing 3	Myl6b	ENSMUSG00000039824	216459	coding	myosin, light polypeptide 6B
Rad50	ENSMUSG00000020380	19360	53.5403	RAD50 double strand break repair protein	Cobl	ENSMUSG00000020173	12808	coding	cordon-bleu WH2 repeat
Pex12	ENSMUSG00000018733	103737	83.1855	peroxisomal biogenesis factor 12	Acyp2	ENSMUSG00000060923	75572	coding	acylphosphatase 2, muscle type
Sumo2	ENSMUSG00000020738	170930	115.4139	small ubiquitin-like modifier 2	Pemt	ENSMUSG00000000301	18618	coding	phosphatidylethanolamine N-methyltransferase
Dld	ENSMUSG00000020664	13382	31.3813	dihydrolipoamide dehydrogenase	Tmem256	ENSMUSG00000070394	69186	coding	transmembrane protein 256
G2e3	ENSMUSG00000035293	217558	51.3948	G2/M-phase specific E3 ubiquitin ligase	Rpl23a	ENSMUSG00000058546	268449	coding	ribosomal protein L23A
Ahrr	ENSMUSG00000021575	11624	74.3592	aryl-hydrocarbon receptor repressor	Gm884	ENSMUSG00000034239	380730	coding	predicted gene 884
Tmem161b	ENSMUSG00000035762	72745	84.3704	transmembrane protein 161B	Sumo2	ENSMUSG00000020738	170930	coding	small ubiquitin-like modifier 2
Tmem167	ENSMUSG00000012422	66074	90.2372	transmembrane protein 167	Ptrhd1	ENSMUSG00000096199	69709	coding	peptidyl-tRNA hydrolase domain containing 1
Mzt1	ENSMUSG00000033186	76789	99.2720	mitotic spindle organizing protein 1	Ap4s1	ENSMUSG00000020955	11782	coding	adaptor-related protein complex AP-4, sigma 1
Eny2	ENSMUSG00000022338	223527	44.2914	ENY2 transcription and export complex 2 subunit	Nek9	ENSMUSG00000034290	217718	coding	NIMA (never in mitosis gene a)-related expressed kinase 9
Ttc38	ENSMUSG00000035944	239570	85.7165	tetratricopeptide repeat domain 38	Tbca	ENSMUSG00000042043	21371	coding	tubulin cofactor A
Dnm1l	ENSMUSG00000022789	74006	16.1301	dynamin 1-like	Commd6	ENSMUSG00000075486	66200	coding	COMM domain containing 6
Pcnp	ENSMUSG00000071533	76302	55.8276	PEST proteolytic signal containing nuclear protein	Itgbl1	ENSMUSG00000032925	223272	coding	integrin, beta-like 1
Mrgprh	ENSMUSG00000059408	80978	13.0949	MAS-related GPR, member H	Sub1	ENSMUSG00000022205	20024	coding	SUB1 homolog, transcriptional regulator
Zfp942	ENSMUSG00000071267	73233	22.1459	zinc finger protein 942	Hunk	ENSMUSG00000053414	26559	coding	hormonally upregulated Neu-associated kinase
Zfp943	ENSMUSG00000053347	74670	22.1815	zinc finger prtoein 943	Pigp	ENSMUSG00000022940	56176	coding	phosphatidylinositol glycan anchor biosynthesis, class P
Wiz	ENSMUSG00000024050	22404	32.5730	widely-interspaced zinc finger motifs	Tmem242	ENSMUSG00000004945	70544	coding	transmembrane protein 242
Slc22a7	ENSMUSG00000067144	108114	46.7431	solute carrier family 22 (organic anion transporter), member 7	Uqcc2	ENSMUSG00000024208	67267	coding	ubiquinol-cytochrome c reductase complex assembly factor 2
Cabyr	ENSMUSG00000024430	71132	8734-12-01	calcium-binding tyrosine-(Y)-phosphorylation regulated (fibrousheathin 2)	Rps28	ENSMUSG00000067288	54127	coding	ribosomal protein S28
Matr3	ENSMUSG00000037236	17184	35.6952	matrin 3	Srf	ENSMUSG00000015605	20807	coding	serum response factor
Ap3s1	ENSMUSG00000024480	11777	46.8749	adaptor-related protein complex 3, sigma 1 subunit	Pp2d1	ENSMUSG00000044957	110332	coding	protein phosphatase 2C-like domain containing 1
Tmx3	ENSMUSG00000024614	67988	90.5283	thioredoxin-related transmembrane protein 3	Nme5	ENSMUSG00000035984	75533	coding	NME/NM23 family member 5
Tle4	ENSMUSG00000024642	21888	14.4255	transducin-like enhancer of split 4	Lman1	ENSMUSG00000041891	70361	coding	lectin, mannose-binding, 1
Pcsk5	ENSMUSG00000024713	18552	17.4097	proprotein convertase subtilisin/kexin type 5	2700081O15Rik	ENSMUSG00000053080	108899	coding	RIKEN cDNA 2700081O15 gene
Armh3	ENSMUSG00000039901	71617	45.8058	armadillo-like helical domain containing 3	Plpp6	ENSMUSG00000040105	74411	coding	phospholipid phosphatase 6
Nudt11	ENSMUSG00000073295	58242	9595-05-01	nudix (nucleoside diphosphate linked moiety X)-type motif 11	Atp5md	ENSMUSG00000071528	66477	coding	ATP synthase membrane subunit DAPIT
Rap2c	ENSMUSG00000050029	72065	50.0928	RAP2C, member of RAS oncogene family	Prdx3	ENSMUSG00000024997	11757	coding	peroxiredoxin 3
Mospd1	ENSMUSG00000023074	70380	52.4335	motile sperm domain containing 1	Rpl39	ENSMUSG00000079641	67248	coding	ribosomal protein L39
Prrg1	ENSMUSG00000047996	546336	77.4932	proline rich Gla (G-carboxyglutamic acid) 1	Emd	ENSMUSG00000001964	13726	coding	emerin
Frmpd3	ENSMUSG00000042425	245643	139.2430	FERM and PDZ domain containing 3	Rpl36a	ENSMUSG00000079435	19982	coding	ribosomal protein L36A
Foxr2	ENSMUSG00000071665	436240	151.9018	forkhead box R2	Tmsb15b2	ENSMUSG00000089996	100034363	coding	thymosin beta 15b2
Eif1ax	ENSMUSG00000067194	66235	158.1552	eukaryotic translation initiation factor 1A, X-linked	Tmsb4x	ENSMUSG00000049775	19241	coding	thymosin, beta 4, X chromosome
					Gm8624	ENSMUSG00000083705	667423	pseudo	predicted gene 8624

[truncated: 4 more sheets: ND_4 in ADHD model, ND_4L in ADHD model, ND_5 in ADHD model, ND_6 in ADHD model]
